# Supplementary material for: Transplantation of bacteriophages from ulcerative colitis patients shifts the gut bacteriome and exacerbates the severity of DSS colitis
Source: Microbiome. 2022 Jul 8;10:105. doi: 10.1186/s40168-022-01275-2 (PMC9264660; doi:10.1186/s40168-022-01275-2)
Supplement: Supplementary file 3 — Additional file 2: Supplementary Table S1. VLP scaffolds and bacterial phyla and genera in pooled healthy and UC inoculums. Healthy VLP and UC VLP inoculum scaffolds and annotations (tab 1), bacterial phyla relative abundance (tab 2), bacterial genera relative abundance (tab 3). Related to Fig. 2. [file 40168_2022_1275_MOESM2_ESM.xlsx]

## Sheet: VLP_stock_scaffolds
Table S1.VLP scaffolds and bacterial phyla and genera in pooled healthy and UC inoculums
Tab 1 - HP and UC VLP inoculum scaffolds and annotations
Scaffold Name	Treatment	Order	Family	Replication Cycle	Viral Cluster	CRISPR Match
NODE_74_length_4262_cov_71.943665	HP_stock	Unassigned	Unassigned	virulent	572_0	Bacteroides
NODE_7_length_55709_cov_14.320229	HP_stock	Caudovirales	Siphoviridae	temperate	148_0	unknown
NODE_315_length_3211_cov_3.024715	HP_stock	Unassigned	Unassigned	virulent	Outlier	unknown
NODE_69_length_7256_cov_7.834467	HP_stock	Unassigned	Unassigned	virulent	Outlier	unknown
NODE_44_length_16212_cov_6.245095	HP_stock	Caudovirales	Siphoviridae	virulent	Singleton	unknown
NODE_113_length_3491_cov_3.683062	HP_stock	Caudovirales	Unclassified Caudovirales	virulent	724_0	Roseburia
NODE_76_length_12248_cov_5.105552	HP_stock	Caudovirales	Siphoviridae	virulent	669_0	unknown
NODE_70_length_7080_cov_9.901779	HP_stock	Caudovirales	Unclassified Caudovirales	virulent	976_0	unknown
NODE_137_length_3246_cov_6.132874	HP_stock	Unassigned	Unassigned	temperate	Outlier	unknown
NODE_179_length_4569_cov_4.828312	HP_stock	Caudovirales	Siphoviridae	virulent	295_0	unknown
NODE_20_length_10687_cov_451.803894	HP_stock	Caudovirales	Podoviridae	virulent	548_0	Clostridium
NODE_467_length_3861_cov_5.541251	HP_stock	Unassigned	Unassigned	virulent	Outlier	unknown
NODE_99_length_7646_cov_5.972336	HP_stock	Caudovirales	Myoviridae	virulent	667_0	unknown
NODE_9_length_6563_cov_18.985095	HP_stock	Caudovirales	Podoviridae	virulent	548_0	Erysipelatoclostridium
NODE_100_length_7623_cov_7.216438	HP_stock	Caudovirales	Podoviridae	virulent	Outlier	unknown
NODE_107_length_4406_cov_4.245691	HP_stock	Unassigned	Unassigned	virulent	556_0	unknown
NODE_221_length_3707_cov_53.600767	HP_stock	Unassigned	Unassigned	virulent	Outlier	unknown
NODE_131_length_6364_cov_3.124901	HP_stock	Caudovirales	Myoviridae	temperate	234_0	Clostridium
NODE_10_length_50412_cov_29.843239	HP_stock	Caudovirales	Podoviridae	virulent	Overlap	Parabacteroides
NODE_244_length_3433_cov_5.259325	HP_stock	Unassigned	Unassigned	virulent	Singleton	Holdemania
NODE_143_length_5692_cov_10.513926	HP_stock	Unassigned	Unassigned	virulent	869_0	Bacteroides
NODE_32_length_4154_cov_6.572579	HP_stock	Unassigned	Unassigned	virulent	Outlier	unknown
NODE_118_length_6035_cov_8.590134	HP_stock	Unassigned	Unassigned	virulent	Outlier	unknown
NODE_236_length_3202_cov_4.555767	HP_stock	Caudovirales	Podoviridae	virulent	57_0	unknown
NODE_36_length_17907_cov_8.655445	HP_stock	Caudovirales	Siphoviridae	temperate	547_0	unknown
NODE_33_length_19244_cov_7.211736	HP_stock	Caudovirales	Siphoviridae	temperate	Outlier	Ruminococcus
NODE_1_length_176543_cov_56.130734	HP_stock	Caudovirales	Myoviridae	virulent	Overlap	unknown
NODE_194_length_3998_cov_6.238651	HP_stock	Unassigned	Unassigned	virulent	Outlier	unknown
NODE_74_length_5650_cov_25.140304	HP_stock	Caudovirales	Unclassified Caudovirales	virulent	853_0	unknown
NODE_17_length_21475_cov_9.944865	HP_stock	Caudovirales	Myoviridae	virulent	831_0	unknown
NODE_4_length_90771_cov_25.476388	HP_stock	Caudovirales	Podoviridae	virulent	Outlier	unknown
NODE_81_length_11492_cov_6.312757	HP_stock	Unassigned	Unassigned	virulent	519_0	unknown
NODE_119_length_6231_cov_9.769430	HP_stock	Unassigned	Unassigned	virulent	764_0	unknown
NODE_174_length_4609_cov_3.908652	HP_stock	Unassigned	Unassigned	virulent	867_0	unknown
NODE_26_length_7005_cov_5.538705	HP_stock	Unassigned	crAss-like phage	virulent	553_0	unknown
NODE_29_length_23681_cov_33.579616	HP_stock	Caudovirales	Siphoviridae	temperate	856_0	unknown
NODE_25_length_17245_cov_6.293775	HP_stock	Caudovirales	Siphoviridae	virulent	317_0	unknown
NODE_114_length_4056_cov_6.106473	HP_stock	Caudovirales	Siphoviridae	virulent	Outlier	Leuconostoc
NODE_146_length_5660_cov_4.515968	HP_stock	Unassigned	Unassigned	virulent	Outlier	Parabacteroides
NODE_75_length_10265_cov_9.645446	HP_stock	Caudovirales	Siphoviridae	temperate	757_0	unknown
NODE_81_length_9151_cov_55.036939	HP_stock	Caudovirales	Unclassified Caudovirales	virulent	Outlier	unknown
NODE_58_length_12848_cov_40.854452	HP_stock	Caudovirales	Siphoviridae	virulent	Outlier	Leuconostoc
NODE_148_length_3028_cov_3.770602	HP_stock	Unassigned	Unassigned	virulent	Outlier	Ruminococcus
NODE_200_length_4259_cov_6.412940	HP_stock	Unassigned	Unassigned	temperate	Singleton	unknown
NODE_207_length_6553_cov_1303.646814	HP_stock	Unassigned	Unassigned	virulent	572_0	Bacteroides
NODE_213_length_3863_cov_11.713235	HP_stock	Caudovirales	Unclassified Caudovirales	virulent	976_0	unknown
NODE_46_length_15520_cov_9.846945	HP_stock	Caudovirales	Podoviridae	virulent	Overlap	unknown
NODE_29_length_25105_cov_22.334052	HP_stock	Caudovirales	Myoviridae	virulent	596_0	unknown
NODE_155_length_5249_cov_4.545245	HP_stock	Caudovirales	Siphoviridae	virulent	Singleton	unknown
NODE_193_length_4057_cov_4.290605	HP_stock	Unassigned	Unassigned	virulent	Outlier	unknown
NODE_85_length_4277_cov_4.575320	HP_stock	Unassigned	Unassigned	virulent	Outlier	unknown
NODE_117_length_6316_cov_2.530426	HP_stock	Caudovirales	Siphoviridae	virulent	Outlier	unknown
NODE_186_length_4510_cov_6.562290	HP_stock	Caudovirales	Siphoviridae	virulent	Singleton	unknown
NODE_195_length_4348_cov_4.553226	HP_stock	Unassigned	Unassigned	virulent	Singleton	unknown
NODE_200_length_3835_cov_3.375397	HP_stock	Unassigned	Unassigned	virulent	Outlier	unknown
NODE_66_length_8045_cov_5.360951	HP_stock	Caudovirales	Siphoviridae	virulent	Overlap	unknown
NODE_261_length_3153_cov_5.003873	HP_stock	Unassigned	Unassigned	virulent	Outlier	unknown
NODE_27_length_25424_cov_36.308960	HP_stock	Caudovirales	Podoviridae	virulent	Overlap	unknown
NODE_63_length_8230_cov_427.189358	HP_stock	no_order_Microviridae	Microviridae	virulent	689_0	Bacteroides
NODE_68_length_11222_cov_6.888600	HP_stock	Caudovirales	Myoviridae	virulent	Overlap	unknown
NODE_154_length_3036_cov_6.633009	HP_stock	Unassigned	Unassigned	virulent	Outlier	unknown
NODE_120_length_6775_cov_5.433482	HP_stock	Unassigned	Unassigned	virulent	Outlier	unknown
NODE_122_length_6189_cov_5.096674	HP_stock	Caudovirales	Myoviridae	virulent	789_0	Ruminococcus
NODE_134_length_6213_cov_5.399480	HP_stock	Caudovirales	Siphoviridae	virulent	236_0	unknown
NODE_9_length_52572_cov_31.710075	HP_stock	Caudovirales	Podoviridae	virulent	695_0	unknown
NODE_56_length_6676_cov_5.038816	HP_stock	Unassigned	Unassigned	virulent	612_0	unknown
NODE_16_length_38395_cov_13.439358	HP_stock	Caudovirales	Siphoviridae	temperate	555_0	Blautia
NODE_55_length_7204_cov_10.409008	HP_stock	Caudovirales	Podoviridae	virulent	59_0	unknown
NODE_255_length_3251_cov_3.792866	HP_stock	Unassigned	Unassigned	temperate	563_0	unknown
NODE_65_length_11714_cov_25.119050	HP_stock	Caudovirales	Podoviridae	virulent	Overlap	Blautia
NODE_18_length_5273_cov_8.184170	HP_stock	Unassigned	Unassigned	virulent	Outlier	unknown
NODE_41_length_9594_cov_7.072335	HP_stock	Caudovirales	Myoviridae	virulent	756_0	unknown
NODE_105_length_8356_cov_4.766173	HP_stock	Caudovirales	Siphoviridae	virulent	Overlap	unknown
NODE_104_length_3697_cov_2.904723	HP_stock	Unassigned	Unassigned	temperate	563_0	unknown
NODE_60_length_6733_cov_6.232405	HP_stock	Caudovirales	Unclassified Caudovirales	temperate	547_0	unknown
NODE_19_length_35208_cov_7.261742	HP_stock	Caudovirales	Siphoviridae	virulent	Overlap	unknown
NODE_29_length_13277_cov_9.910225	HP_stock	Caudovirales	Siphoviridae	virulent	Outlier	unknown
NODE_1_length_122833_cov_19.216228	HP_stock	Caudovirales	Siphoviridae	virulent	237_1	Ruthenibacterium
NODE_72_length_6943_cov_4.681620	HP_stock	Unassigned	crAss-like phage	virulent	747_0	Bacteroides
NODE_129_length_3002_cov_7.032236	HP_stock	Caudovirales	Siphoviridae	virulent	Singleton	Leuconostoc
NODE_118_length_3283_cov_3.477695	HP_stock	Unassigned	Unassigned	virulent	Singleton	unknown
NODE_26_length_15159_cov_17.897775	HP_stock	Caudovirales	Podoviridae	virulent	680_0	Parabacteroides
NODE_93_length_9898_cov_5.971858	HP_stock	Caudovirales	Podoviridae	virulent	Overlap	unknown
NODE_133_length_6214_cov_4.471667	HP_stock	Caudovirales	Siphoviridae	virulent	Outlier	Leuconostoc
NODE_212_length_3495_cov_3.273256	HP_stock	Unassigned	Unassigned	virulent	Outlier	Clostridiales
NODE_195_length_3991_cov_2.951982	HP_stock	Caudovirales	Unclassified Caudovirales	virulent	Outlier	unknown
NODE_29_length_15298_cov_10.312406	HP_stock	Unassigned	Unassigned	virulent	578_0	Odoribacter
NODE_57_length_13218_cov_19.351592	HP_stock	Caudovirales	Podoviridae	virulent	59_0	unknown
NODE_45_length_15871_cov_10.524216	HP_stock	Caudovirales	Siphoviridae	virulent	Outlier	Blautia
NODE_51_length_16826_cov_6.938286	HP_stock	Caudovirales	Myoviridae	virulent	756_0	unknown
NODE_106_length_4411_cov_49.393251	HP_stock	Unassigned	Unassigned	virulent	Outlier	unknown
NODE_180_length_4321_cov_4.724332	HP_stock	Unassigned	Unassigned	virulent	Outlier	unknown
NODE_173_length_4628_cov_7.467089	HP_stock	Caudovirales	Siphoviridae	virulent	Outlier	unknown
NODE_108_length_6515_cov_3.461455	HP_stock	Caudovirales	Siphoviridae	virulent	614_0	unknown
NODE_230_length_3629_cov_7.407387	HP_stock	Caudovirales	Unclassified Caudovirales	virulent	Singleton	unknown
NODE_67_length_7772_cov_229.380847	HP_stock	Caudovirales	Podoviridae	virulent	708_0	unknown
NODE_127_length_5731_cov_6.102713	HP_stock	Caudovirales	Siphoviridae	virulent	808_0	unknown
NODE_69_length_5660_cov_6.263693	HP_stock	Caudovirales	Siphoviridae	virulent	Outlier	unknown
NODE_213_length_3760_cov_3.971930	HP_stock	Caudovirales	Myoviridae	virulent	Outlier	unknown
NODE_219_length_3723_cov_38.104417	HP_stock	Unassigned	Unassigned	temperate	923_0	unknown
NODE_130_length_6402_cov_5.099732	HP_stock	Unassigned	Unassigned	virulent	830_0	unknown
NODE_217_length_3430_cov_8.974222	HP_stock	Unassigned	crAss-like phage	virulent	Outlier	unknown
NODE_106_length_8230_cov_6.279511	HP_stock	Caudovirales	Siphoviridae	virulent	Outlier	Leuconostoc
NODE_90_length_4274_cov_14.412183	HP_stock	Caudovirales	Podoviridae	virulent	Outlier	unknown
NODE_215_length_3850_cov_3.781291	HP_stock	Caudovirales	Unclassified Caudovirales	virulent	Singleton	Roseburia
NODE_165_length_5041_cov_7.317088	HP_stock	Unassigned	Unassigned	virulent	Outlier	unknown
NODE_72_length_10612_cov_10.474756	HP_stock	Unassigned	crAss-like phage	virulent	748_0	Parabacteroides
NODE_148_length_5589_cov_4.429527	HP_stock	Unassigned	Unassigned	virulent	709_0	unknown
NODE_139_length_3145_cov_30.501942	HP_stock	Unassigned	Unassigned	virulent	846_0	unknown
NODE_23_length_3715_cov_7.548634	HP_stock	Unassigned	Unassigned	virulent	572_0	Bacteroides
NODE_214_length_3465_cov_2.691496	HP_stock	Unassigned	Unassigned	virulent	764_0	unknown
NODE_247_length_3040_cov_2.415745	HP_stock	Unassigned	Unassigned	virulent	Outlier	unknown
NODE_68_length_7768_cov_5.042266	HP_stock	Unassigned	Unassigned	virulent	Overlap	Blautia
NODE_2_length_121796_cov_38.274698	HP_stock	Caudovirales	Myoviridae	virulent	226_1	unknown
NODE_190_length_4122_cov_4.016228	HP_stock	Caudovirales	Siphoviridae	virulent	Outlier	unknown
NODE_114_length_3470_cov_3.185652	HP_stock	Unassigned	Unassigned	virulent	Singleton	unknown
NODE_38_length_17410_cov_17.216940	HP_stock	Caudovirales	Siphoviridae	temperate	556_0	Ruminococcus
NODE_4_length_12391_cov_7.639267	HP_stock	Caudovirales	Myoviridae	virulent	Overlap	unknown
NODE_8_length_16917_cov_5.461096	HP_stock	Caudovirales	crAss-like phage	virulent	968_0	unknown
NODE_78_length_11772_cov_6.465051	HP_stock	Unassigned	Unassigned	virulent	612_0	unknown
NODE_130_length_5366_cov_6.167200	HP_stock	Caudovirales	Myoviridae	virulent	Outlier	unknown
NODE_132_length_6290_cov_3.094627	HP_stock	Caudovirales	Myoviridae	virulent	423_0	unknown
NODE_26_length_26407_cov_37.607051	HP_stock	Caudovirales	Unclassified Caudovirales	virulent	939_0	unknown
NODE_118_length_6902_cov_3.809990	HP_stock	Unassigned	Unassigned	temperate	757_0	unknown
NODE_204_length_4095_cov_4.439851	HP_stock	Unassigned	Unassigned	temperate	Outlier	Prevotella
NODE_153_length_5304_cov_31.233187	HP_stock	Unassigned	Unassigned	virulent	Overlap	unknown
NODE_102_length_8510_cov_4.850148	HP_stock	Unassigned	Unassigned	virulent	553_0	unknown
NODE_159_length_4807_cov_9.453283	HP_stock	Unassigned	Unassigned	virulent	Outlier	unknown
NODE_13_length_39491_cov_8.806040	HP_stock	Caudovirales	Siphoviridae	virulent	237_0	unknown
NODE_182_length_4562_cov_5.818948	HP_stock	Unassigned	Unassigned	virulent	Outlier	unknown
NODE_98_length_7723_cov_5.465050	HP_stock	Caudovirales	Unclassified Caudovirales	virulent	724_0	Roseburia
NODE_341_length_4918_cov_6.674070	HP_stock	Unassigned	Unassigned	virulent	547_0	unknown
NODE_152_length_5490_cov_5.122723	HP_stock	Caudovirales	Myoviridae	virulent	Outlier	unknown
NODE_41_length_19449_cov_13.017737	HP_stock	Caudovirales	Myoviridae	virulent	939_0	unknown
NODE_138_length_9307_cov_12.638457	HP_stock	Caudovirales	Myoviridae	virulent	Overlap	unknown
NODE_144_length_5690_cov_3.315883	HP_stock	Caudovirales	Siphoviridae	virulent	766_0	Blautia
NODE_138_length_6113_cov_14.876197	HP_stock	Unassigned	Unassigned	virulent	Outlier	Roseburia
NODE_197_length_3894_cov_3.950768	HP_stock	Unassigned	Unassigned	virulent	Singleton	unknown
NODE_96_length_9446_cov_5.742306	HP_stock	Caudovirales	Siphoviridae	virulent	556_0	Ruminococcus
NODE_66_length_3093_cov_6.078341	HP_stock	Unassigned	crAss-like phage	virulent	Singleton	unknown
NODE_141_length_6070_cov_4.680798	HP_stock	Unassigned	Unassigned	virulent	866_0	unknown
NODE_168_length_5003_cov_14.033347	HP_stock	Caudovirales	Unclassified Caudovirales	virulent	Outlier	Clostridium
NODE_104_length_6954_cov_69.048413	HP_stock	Unassigned	Unassigned	virulent	572_0	Bacteroides
NODE_82_length_11306_cov_4.390010	HP_stock	Unassigned	crAss-like phage	virulent	968_0	unknown
NODE_159_length_5270_cov_5.162224	HP_stock	Unassigned	Unassigned	virulent	Singleton	unknown
NODE_66_length_11370_cov_63.045603	HP_stock	Caudovirales	Siphoviridae	virulent	Outlier	Leuconostoc
NODE_122_length_6736_cov_5.723544	HP_stock	Unassigned	Unassigned	virulent	525_0	unknown
NODE_89_length_8428_cov_11.072495	HP_stock	Unassigned	Unassigned	virulent	670_0	unknown
NODE_243_length_3451_cov_3.528269	HP_stock	Unassigned	Unassigned	virulent	Outlier	unknown
NODE_88_length_10521_cov_5.671221	HP_stock	Caudovirales	Siphoviridae	virulent	Outlier	unknown
NODE_160_length_5254_cov_4.949221	HP_stock	Caudovirales	Siphoviridae	virulent	555_0	Blautia
NODE_52_length_16702_cov_7.663423	HP_stock	Caudovirales	Podoviridae	virulent	708_0	unknown
NODE_26_length_17034_cov_9.401143	HP_stock	Unassigned	crAss-like phage	virulent	Outlier	unknown
NODE_116_length_3384_cov_124.530189	HP_stock	Caudovirales	Unclassified Caudovirales	temperate	742_0	unknown
NODE_104_length_4496_cov_3.348120	HP_stock	Caudovirales	Unclassified Caudovirales	temperate	569_0	unknown
NODE_179_length_4419_cov_2.841201	HP_stock	Caudovirales	Unclassified Caudovirales	temperate	Outlier	Ruminococcus
NODE_14_length_39174_cov_11.456760	HP_stock	Caudovirales	Myoviridae	virulent	226_0	unknown
NODE_33_length_13338_cov_9.548822	HP_stock	Unassigned	crAss-like phage	virulent	Outlier	unknown
NODE_58_length_6785_cov_47.102823	HP_stock	no_order_Microviridae	Microviridae	virulent	726_0	unknown
NODE_156_length_5398_cov_6.028261	HP_stock	Caudovirales	Unclassified Caudovirales	virulent	546_0	unknown
NODE_49_length_17456_cov_5.724786	HP_stock	Caudovirales	Siphoviridae	virulent	312_0	unknown
NODE_21_length_31337_cov_52.649447	HP_stock	Caudovirales	Myoviridae	virulent	226_0	unknown
NODE_109_length_7669_cov_17.112030	HP_stock	Unassigned	Unassigned	virulent	625_0	Clostridium
NODE_208_length_3647_cov_6.936526	HP_stock	Unassigned	Unassigned	virulent	Outlier	unknown
NODE_43_length_9073_cov_5.163562	HP_stock	Caudovirales	Siphoviridae	virulent	Outlier	unknown
NODE_166_length_5032_cov_16.798875	HP_stock	Caudovirales	Podoviridae	virulent	Overlap	Slackia
NODE_65_length_14222_cov_14.611774	HP_stock	Caudovirales	Unclassified Caudovirales	virulent	Outlier	unknown
NODE_266_length_5745_cov_12.886467	HP_stock	Caudovirales	Myoviridae	virulent	773_0	unknown
NODE_61_length_6727_cov_5.523681	HP_stock	Caudovirales	Myoviridae	temperate	569_0	Millionella
NODE_1_length_92824_cov_16.837661	HP_stock	Caudovirales	Podoviridae	virulent	Overlap	Bacteroides
NODE_107_length_6182_cov_5.296230	HP_stock	Unassigned	Unassigned	virulent	602_0	unknown
NODE_34_length_13338_cov_8.482045	HP_stock	Unassigned	crAss-like phage	virulent	Outlier	unknown
NODE_97_length_9149_cov_7.072905	HP_stock	Caudovirales	Siphoviridae	virulent	Outlier	Leuconostoc
NODE_165_length_4878_cov_4.418204	HP_stock	Caudovirales	Podoviridae	virulent	Outlier	unknown
NODE_8_length_57452_cov_69.621339	HP_stock	Caudovirales	Siphoviridae	temperate	626_0	Clostridium
NODE_32_length_13676_cov_10.317231	HP_stock	Caudovirales	Podoviridae	virulent	Outlier	unknown
NODE_212_length_3762_cov_2.836256	HP_stock	Caudovirales	Myoviridae	virulent	773_0	unknown
NODE_9_length_46969_cov_28.953084	HP_stock	Caudovirales	Myoviridae	virulent	226_0	unknown
NODE_11_length_45495_cov_37.008561	HP_stock	Caudovirales	Podoviridae	virulent	677_0	Bacteroides
NODE_201_length_3824_cov_2.094189	HP_stock	Caudovirales	Siphoviridae	virulent	Overlap	unknown
NODE_8_length_6171_cov_4.428058	HP_stock	Caudovirales	Myoviridae	virulent	715_0	unknown
NODE_17_length_22178_cov_9.498215	HP_stock	Unassigned	Unassigned	virulent	676_0	unknown
NODE_221_length_3384_cov_7.435566	HP_stock	Caudovirales	Unclassified Caudovirales	temperate	742_0	unknown
NODE_36_length_10359_cov_15.751359	HP_stock	Caudovirales	Podoviridae	virulent	57_0	unknown
NODE_9_length_58894_cov_76.477455	HP_stock	Caudovirales	Siphoviridae	temperate	626_0	Clostridium
NODE_17_length_21994_cov_12.889876	HP_stock	Caudovirales	Myoviridae	virulent	Outlier	unknown
NODE_169_length_4908_cov_8.186070	HP_stock	Unassigned	Unassigned	temperate	923_0	unknown
NODE_92_length_4146_cov_9.100953	HP_stock	Unassigned	crAss-like phage	virulent	682_0	unknown
NODE_74_length_12349_cov_8.961201	HP_stock	Caudovirales	Siphoviridae	virulent	1020_0	unknown
NODE_7_length_43844_cov_17.600653	HP_stock	Caudovirales	Myoviridae	virulent	221_0	unknown
NODE_10_length_50162_cov_38.785000	HP_stock	Caudovirales	Podoviridae	virulent	676_0	Bacteroides
NODE_91_length_8242_cov_83.174056	HP_stock	Caudovirales	Podoviridae	virulent	Overlap	Slackia
NODE_20_length_20690_cov_8.710443	HP_stock	Unassigned	Unassigned	virulent	677_0	unknown
NODE_122_length_3181_cov_5.828215	HP_stock	Unassigned	crAss-like phage	virulent	Outlier	unknown
NODE_30_length_21772_cov_18.979003	HP_stock	Caudovirales	Unclassified Caudovirales	temperate	569_0	Millionella
NODE_56_length_7031_cov_11.154960	HP_stock	Caudovirales	Myoviridae	temperate	856_0	unknown
NODE_34_length_6141_cov_6.305291	HP_stock	Unassigned	crAss-like phage	virulent	Singleton	unknown
NODE_230_length_3250_cov_5.025665	HP_stock	Unassigned	Unassigned	virulent	Outlier	unknown
NODE_123_length_3180_cov_3.784960	HP_stock	Unassigned	Unassigned	virulent	Outlier	unknown
NODE_122_length_3700_cov_6.826063	HP_stock	Unassigned	crAss-like phage	virulent	678_0	unknown
NODE_108_length_7964_cov_19.287268	HP_stock	Caudovirales	Siphoviridae	virulent	616_0	unknown
NODE_74_length_6867_cov_3.701850	HP_stock	Caudovirales	Myoviridae	temperate	856_0	unknown
NODE_58_length_8589_cov_23.364190	HP_stock	Caudovirales	Podoviridae	virulent	Overlap	unknown
NODE_6_length_59240_cov_196.626882	HP_stock	Caudovirales	Siphoviridae	temperate	626_0	Clostridium
NODE_121_length_6738_cov_19.427203	HP_stock	Unassigned	Unassigned	temperate	Overlap	unknown
NODE_27_length_25272_cov_17.610303	HP_stock	Caudovirales	Siphoviridae	temperate	626_0	Clostridium
NODE_170_length_4876_cov_4.020535	HP_stock	Unassigned	crAss-like phage	virulent	Outlier	unknown
NODE_51_length_8782_cov_6.478171	HP_stock	Unassigned	Unassigned	virulent	679_0	unknown
NODE_64_length_6240_cov_4.379628	HP_stock	Caudovirales	Unclassified Caudovirales	virulent	569_0	Bacteroides
NODE_94_length_5421_cov_5.199217	HP_stock	Caudovirales	Podoviridae	virulent	870_0	unknown
NODE_243_length_3083_cov_2.909181	HP_stock	Caudovirales	Siphoviridae	virulent	Outlier	Blautia
NODE_18_length_21360_cov_8.801408	HP_stock	Caudovirales	Siphoviridae	temperate	Overlap	unknown
NODE_28_length_25118_cov_18.688505	HP_stock	Unassigned	Unassigned	virulent	Outlier	unknown
NODE_50_length_6706_cov_6.464892	HP_stock	Caudovirales	Unclassified Caudovirales	virulent	808_0	unknown
NODE_37_length_20315_cov_12.846347	HP_stock	Caudovirales	Myoviridae	virulent	602_0	unknown
NODE_171_length_4864_cov_3.794760	HP_stock	Unassigned	Unassigned	virulent	Singleton	Coprobacter
NODE_62_length_5339_cov_12.601249	HP_stock	Unassigned	Unassigned	virulent	1020_0	unknown
NODE_95_length_3924_cov_56.570690	HP_stock	Unassigned	Unassigned	virulent	Outlier	unknown
NODE_157_length_5374_cov_3.864448	HP_stock	Caudovirales	Myoviridae	virulent	Singleton	unknown
NODE_149_length_5580_cov_27.250679	HP_stock	Unassigned	Unassigned	virulent	884_0	unknown
NODE_93_length_5580_cov_93.826063	HP_stock	Unassigned	Unassigned	virulent	884_0	unknown
NODE_35_length_13483_cov_9.804215	HP_stock	Unassigned	Unassigned	virulent	677_0	unknown
NODE_30_length_12215_cov_15.197122	HP_stock	Caudovirales	Myoviridae	virulent	731_0	unknown
NODE_191_length_4104_cov_30.523339	HP_stock	Caudovirales	Unclassified Caudovirales	virulent	Outlier	unknown
NODE_151_length_5496_cov_4.467929	HP_stock	Caudovirales	Podoviridae	virulent	Singleton	unknown
NODE_161_length_5206_cov_13.436420	HP_stock	Caudovirales	Podoviridae	virulent	Overlap	unknown
NODE_25_length_27197_cov_14.927345	HP_stock	Caudovirales	Siphoviridae	virulent	226_0	unknown
NODE_76_length_5580_cov_826.853394	HP_stock	Unassigned	Unassigned	virulent	884_0	unknown
NODE_92_length_10072_cov_5.947290	HP_stock	Unassigned	Unassigned	virulent	Singleton	unknown
NODE_204_length_3699_cov_3.173710	HP_stock	Unassigned	Unassigned	virulent	Singleton	unknown
NODE_231_length_3609_cov_76.579629	HP_stock	Caudovirales	Podoviridae	virulent	Outlier	unknown
NODE_233_length_3234_cov_3.586033	HP_stock	Caudovirales	Siphoviridae	virulent	Outlier	Bacteroides
NODE_22_length_29316_cov_18.265234	HP_stock	Caudovirales	Siphoviridae	virulent	593_0	unknown
NODE_70_length_5993_cov_4.593129	HP_stock	Caudovirales	Siphoviridae	virulent	615_0	unknown
NODE_182_length_4238_cov_47.885011	HP_stock	Caudovirales	Siphoviridae	virulent	360_0	unknown
NODE_90_length_10333_cov_17.762892	HP_stock	Unassigned	Unassigned	virulent	732_0	unknown
NODE_15_length_16749_cov_41.710555	HP_stock	Caudovirales	Podoviridae	virulent	224_0	unknown
NODE_113_length_7254_cov_4.082234	HP_stock	Unassigned	Unassigned	virulent	Overlap	unknown
NODE_27_length_15809_cov_45.190682	HP_stock	Caudovirales	Podoviridae	virulent	Overlap	unknown
NODE_127_length_6422_cov_9.085441	HP_stock	no_order_Microviridae	Microviridae	virulent	726_0	unknown
NODE_36_length_20346_cov_10.694446	HP_stock	Caudovirales	Myoviridae	virulent	731_0	unknown
NODE_48_length_17515_cov_8.519129	HP_stock	Caudovirales	Myoviridae	virulent	221_0	unknown
NODE_34_length_10556_cov_20.345777	HP_stock	Unassigned	Unassigned	virulent	602_0	unknown
NODE_66_length_14196_cov_11.261933	HP_stock	Caudovirales	Myoviridae	virulent	221_0	unknown
NODE_12_length_43852_cov_44.843848	HP_stock	Caudovirales	Siphoviridae	temperate	593_0	unknown
NODE_68_length_6044_cov_4.529805	HP_stock	Caudovirales	Siphoviridae	virulent	674_0	unknown
NODE_25_length_14736_cov_7.435529	HP_stock	Caudovirales	Podoviridae	virulent	224_0	unknown
NODE_144_length_3074_cov_3.067241	HP_stock	Unassigned	Unassigned	virulent	Outlier	unknown
NODE_104_length_8371_cov_5.541847	HP_stock	Caudovirales	Unclassified Caudovirales	virulent	Outlier	unknown
NODE_48_length_11003_cov_21.608422	HP_stock	Caudovirales	Myoviridae	virulent	939_0	unknown
NODE_327_length_3138_cov_4.828090	HP_stock	Unassigned	Unassigned	virulent	Outlier	unknown
NODE_211_length_3552_cov_800.866171	HP_stock	Unassigned	Unassigned	virulent	Overlap	unknown
NODE_185_length_4190_cov_5.298428	HP_stock	Unassigned	crAss-like phage	virulent	952_0	unknown
NODE_124_length_6519_cov_7.907178	HP_stock	Unassigned	Unassigned	virulent	Outlier	unknown
NODE_44_length_18429_cov_15.860673	HP_stock	Caudovirales	Unclassified Caudovirales	virulent	870_0	unknown
NODE_98_length_3879_cov_45.746077	HP_stock	Caudovirales	Myoviridae	virulent	715_0	unknown
NODE_34_length_18519_cov_295.656900	HP_stock	Caudovirales	Podoviridae	virulent	57_0	unknown
NODE_64_length_14346_cov_28.511091	HP_stock	Caudovirales	Siphoviridae	temperate	673_0	Prevotella
NODE_94_length_7900_cov_79.192479	HP_stock	Caudovirales	Podoviridae	virulent	Overlap	unknown
NODE_77_length_11830_cov_5.286200	HP_stock	Unassigned	crAss-like phage	virulent	952_0	unknown
NODE_32_length_21066_cov_18.394508	HP_stock	Unassigned	Unassigned	virulent	962_0	unknown
NODE_3_length_91969_cov_148.090237	HP_stock	Caudovirales	Siphoviridae	virulent	658_0	unknown
NODE_98_length_9034_cov_5.846976	HP_stock	Unassigned	Unassigned	virulent	602_0	unknown
NODE_24_length_16321_cov_19.978606	HP_stock	Caudovirales	Podoviridae	virulent	Overlap	Slackia
NODE_19_length_12851_cov_35.772273	HP_stock	Caudovirales	Myoviridae	virulent	595_0	unknown
NODE_91_length_10209_cov_6.520878	HP_stock	Caudovirales	Podoviridae	virulent	915_0	unknown
NODE_71_length_7067_cov_4.900742	HP_stock	Caudovirales	Podoviridae	virulent	56_0	Bifidobacterium
NODE_15_length_27865_cov_6.666846	HP_stock	Caudovirales	Siphoviridae	virulent	348_0	unknown
NODE_108_length_4385_cov_6.401848	HP_stock	Caudovirales	Podoviridae	virulent	56_0	Bifidobacterium
NODE_50_length_9572_cov_206.497531	HP_stock	Caudovirales	Podoviridae	virulent	224_0	unknown
NODE_234_length_3223_cov_16.625316	HP_stock	Unassigned	Unassigned	virulent	Singleton	unknown
NODE_15_length_37584_cov_22.071465	HP_stock	Caudovirales	Siphoviridae	virulent	658_0	unknown
NODE_239_length_4163_cov_3.613681	HP_stock	Caudovirales	Siphoviridae	virulent	Outlier	unknown
NODE_167_length_5026_cov_8.559445	HP_stock	Unassigned	Unassigned	virulent	Overlap	Bacteroides
NODE_2_length_91969_cov_83.135485	HP_stock	Caudovirales	Siphoviridae	virulent	658_0	unknown
NODE_69_length_13028_cov_10.275881	HP_stock	Caudovirales	Siphoviridae	temperate	Singleton	unknown
NODE_26_length_14629_cov_22.925690	HP_stock	Unassigned	Unassigned	virulent	Overlap	unknown
NODE_38_length_20011_cov_14.490579	HP_stock	Unassigned	Unassigned	temperate	1000_0	Prevotella
NODE_121_length_6193_cov_249.158358	HP_stock	no_order_Microviridae	Microviridae	virulent	690_0	unknown
NODE_80_length_11661_cov_102.221006	HP_stock	Unassigned	Unassigned	virulent	Overlap	unknown
NODE_70_length_10961_cov_38.222905	HP_stock	Caudovirales	Myoviridae	virulent	Singleton	Ruminococcus
NODE_153_length_5485_cov_5.949908	HP_stock	Caudovirales	Myoviridae	virulent	345_0	unknown
NODE_128_length_6416_cov_32.557145	HP_stock	Caudovirales	Siphoviridae	virulent	Outlier	Bacteroides
NODE_26_length_26208_cov_21.746339	HP_stock	Unassigned	Unassigned	virulent	Outlier	unknown
NODE_124_length_3685_cov_207.143251	HP_stock	Unassigned	Unassigned	virulent	790_0	unknown
NODE_8_length_60297_cov_723.803659	HP_stock	Caudovirales	Siphoviridae	virulent	148_0	unknown
NODE_95_length_7479_cov_5.029499	HP_stock	Unassigned	Unassigned	virulent	781_0	unknown
NODE_32_length_22248_cov_106.393863	HP_stock	Caudovirales	Siphoviridae	virulent	205_0	Odoribacter
NODE_2_length_86313_cov_465.462531	HP_stock	Caudovirales	Myoviridae	virulent	531_0	unknown
NODE_121_length_3826_cov_5.938213	HP_stock	Unassigned	Unassigned	virulent	Outlier	unknown
NODE_3_length_82274_cov_2818.193690	HP_stock	Caudovirales	Myoviridae	virulent	531_0	unknown
NODE_9_length_14903_cov_59.860587	HP_stock	Unassigned	Unassigned	virulent	596_0	unknown
NODE_3_length_85074_cov_820.169821	HP_stock	Caudovirales	Myoviridae	virulent	531_0	unknown
NODE_18_length_34165_cov_19.467869	HP_stock	Caudovirales	Siphoviridae	temperate	292_0	Clostridium
NODE_12_length_40236_cov_22.047062	HP_stock	Caudovirales	Siphoviridae	temperate	148_0	unknown
NODE_7_length_69204_cov_204.852420	HP_stock	Caudovirales	Siphoviridae	temperate	594_0	Prevotella
NODE_40_length_19626_cov_7.962240	HP_stock	Caudovirales	Myoviridae	virulent	Outlier	Odoribacter
NODE_10_length_44985_cov_170.872758	HP_stock	Caudovirales	Siphoviridae	temperate	594_0	Prevotella
NODE_68_length_13116_cov_6.887681	HP_stock	Caudovirales	Podoviridae	virulent	915_0	unknown
NODE_1_length_85953_cov_243.811497	HP_stock	Caudovirales	Myoviridae	virulent	531_0	unknown
NODE_6_length_8570_cov_75.661304	HP_stock	Caudovirales	Siphoviridae	virulent	576_0	unknown
NODE_87_length_6193_cov_362.971652	HP_stock	no_order_Microviridae	Microviridae	virulent	690_0	unknown
NODE_141_length_3131_cov_227.571521	HP_stock	no_order_Microviridae	Microviridae	virulent	Singleton	Prevotella
NODE_2_length_89549_cov_11.879981	HP_stock	Caudovirales	Siphoviridae	temperate	238_0	unknown
NODE_45_length_17979_cov_6.150469	HP_stock	Caudovirales	Siphoviridae	virulent	Outlier	Blautia
NODE_116_length_6994_cov_7.420378	HP_stock	Caudovirales	Podoviridae	virulent	Outlier	unknown
NODE_18_length_35555_cov_180.087577	HP_stock	Caudovirales	Siphoviridae	temperate	292_0	unknown
NODE_248_length_3035_cov_3.109060	HP_stock	Unassigned	Unassigned	virulent	946_0	unknown
NODE_4_length_23022_cov_124.955719	HP_stock	Caudovirales	Myoviridae	virulent	532_0	unknown
NODE_115_length_6354_cov_417.567392	HP_stock	Caudovirales	Myoviridae	virulent	Outlier	Prevotella
NODE_145_length_5689_cov_88.375577	HP_stock	no_order_Microviridae	Microviridae	virulent	790_0	Prevotella
NODE_50_length_17100_cov_5.290936	HP_stock	Unassigned	Unassigned	virulent	Singleton	Ruminococcus
NODE_43_length_16535_cov_272.440716	HP_stock	Caudovirales	Podoviridae	virulent	57_0	unknown
NODE_5_length_76928_cov_194.428954	HP_stock	Caudovirales	Myoviridae	virulent	Overlap	unknown
NODE_80_length_9280_cov_505.776477	HP_stock	Unassigned	Unassigned	virulent	642_0	Prevotella
NODE_215_length_3464_cov_3.317688	HP_stock	Unassigned	Unassigned	virulent	Singleton	Ruminococcus
NODE_114_length_7211_cov_5.963946	HP_stock	Unassigned	Unassigned	virulent	Singleton	Alistipes
NODE_110_length_7522_cov_6.838355	HP_stock	Unassigned	Unassigned	virulent	Singleton	Odoribacter
NODE_24_length_27710_cov_11.422853	HP_stock	Caudovirales	Unclassified Caudovirales	virulent	Outlier	unknown
NODE_36_length_4243_cov_147.312082	HP_stock	Unassigned	Unassigned	virulent	Outlier	unknown
NODE_79_length_11710_cov_12.967911	HP_stock	Caudovirales	Unclassified Caudovirales	virulent	732_0	unknown
NODE_137_length_6188_cov_4.932659	HP_stock	Caudovirales	Podoviridae	virulent	57_0	unknown
NODE_37_length_12899_cov_1152.523902	HP_stock	Caudovirales	Siphoviridae	virulent	576_0	unknown
NODE_23_length_27911_cov_40.924217	HP_stock	Caudovirales	Siphoviridae	virulent	348_0	unknown
NODE_85_length_10986_cov_64.980789	HP_stock	Unassigned	Unassigned	virulent	915_0	unknown
NODE_84_length_11085_cov_44.623391	HP_stock	Caudovirales	Siphoviridae	temperate	Singleton	Prevotella
NODE_8_length_50043_cov_30.400896	HP_stock	Caudovirales	Siphoviridae	temperate	564_0	Bacteroides
NODE_38_length_12530_cov_228.790701	HP_stock	Unassigned	Unassigned	virulent	915_0	Eubacterium
NODE_70_length_13014_cov_17.403118	HP_stock	Caudovirales	Podoviridae	virulent	57_0	unknown
NODE_14_length_43067_cov_136.881707	HP_stock	Caudovirales	Siphoviridae	virulent	205_0	Bacteroides
NODE_33_length_22141_cov_7.968125	HP_stock	Caudovirales	Siphoviridae	virulent	906_0	unknown
NODE_11_length_43067_cov_47.240863	HP_stock	Caudovirales	Siphoviridae	virulent	205_0	Bacteroides
NODE_4_length_78773_cov_9.708631	HP_stock	Caudovirales	Unclassified Caudovirales	virulent	632_0	Streptococcus
NODE_6_length_68288_cov_9.916668	HP_stock	Caudovirales	Myoviridae	virulent	221_0	unknown
NODE_9_length_49783_cov_246.750845	HP_stock	Caudovirales	Myoviridae	virulent	Overlap	unknown
NODE_11_length_40663_cov_1906.472099	HP_stock	Caudovirales	Unclassified Caudovirales	virulent	781_0	unknown
NODE_17_length_34908_cov_190.316673	HP_stock	Unassigned	Unassigned	virulent	Overlap	unknown
NODE_20_length_31205_cov_7.992360	HP_stock	Caudovirales	Siphoviridae	temperate	Overlap	unknown
NODE_21_length_29375_cov_7.997954	HP_stock	Caudovirales	Myoviridae	virulent	731_0	unknown
NODE_25_length_15621_cov_99.022485	HP_stock	Caudovirales	Unclassified Caudovirales	virulent	642_0	Prevotella
NODE_25_length_27555_cov_1744.680509	HP_stock	Caudovirales	Siphoviridae	virulent	593_0	Prevotella
NODE_31_length_22320_cov_282.907298	HP_stock	Caudovirales	Myoviridae	virulent	Overlap	unknown
NODE_35_length_20774_cov_17.473382	HP_stock	Unassigned	Unassigned	temperate	Singleton	Prevotella
NODE_41_length_11326_cov_362.237246	HP_stock	Unassigned	Unassigned	virulent	915_0	unknown
NODE_42_length_18787_cov_29.736600	HP_stock	Caudovirales	Siphoviridae	virulent	155_0	unknown
NODE_43_length_18764_cov_36.470843	HP_stock	Unassigned	Unassigned	virulent	Outlier	unknown
NODE_47_length_17528_cov_36.869799	HP_stock	Caudovirales	Podoviridae	virulent	56_0	Bifidobacterium
NODE_49_length_10930_cov_251.871279	HP_stock	Caudovirales	Podoviridae	virulent	Overlap	unknown
NODE_58_length_15339_cov_168.709369	HP_stock	Caudovirales	Podoviridae	virulent	57_0	unknown
NODE_60_length_8373_cov_36.781318	HP_stock	Unassigned	Unassigned	virulent	Singleton	Prevotella
NODE_60_length_15085_cov_56.028476	HP_stock	Caudovirales	Podoviridae	virulent	170_0	unknown
NODE_61_length_15078_cov_8.500765	HP_stock	Caudovirales	Podoviridae	virulent	Overlap	unknown
NODE_62_length_15039_cov_68.257475	HP_stock	Caudovirales	Siphoviridae	virulent	Outlier	Prevotella
NODE_67_length_13279_cov_8.656760	HP_stock	Caudovirales	Siphoviridae	virulent	Outlier	unknown
NODE_73_length_12447_cov_9.817624	HP_stock	Unassigned	Unassigned	virulent	Singleton	unknown
NODE_89_length_10336_cov_6.702753	HP_stock	Unassigned	Unassigned	virulent	560_0	unknown
NODE_95_length_5400_cov_80.608419	HP_stock	Unassigned	Unassigned	virulent	642_0	Prevotella
NODE_95_length_9747_cov_144.591725	HP_stock	Caudovirales	Siphoviridae	virulent	360_0	Bacteroides
NODE_100_length_8884_cov_6.125042	HP_stock	Unassigned	Unassigned	virulent	Singleton	unknown
NODE_107_length_8043_cov_5.409489	HP_stock	Caudovirales	Myoviridae	virulent	Singleton	unknown
NODE_117_length_6938_cov_5.829725	HP_stock	Caudovirales	Siphoviridae	virulent	Singleton	unknown
NODE_119_length_6820_cov_5.095935	HP_stock	Unassigned	Unassigned	virulent	Singleton	unknown
NODE_123_length_3686_cov_21.350041	HP_stock	Unassigned	Unassigned	virulent	790_0	Prevotella
NODE_123_length_6548_cov_11.600031	HP_stock	Unassigned	Unassigned	virulent	Overlap	Ruminococcus
NODE_129_length_6410_cov_8.045791	HP_stock	no_order_Microviridae	Microviridae	virulent	691_0	unknown
NODE_140_length_6075_cov_5.482060	HP_stock	Caudovirales	Siphoviridae	temperate	345_0	unknown
NODE_142_length_6002_cov_4.990247	HP_stock	Unassigned	Unassigned	virulent	Singleton	unknown
NODE_143_length_5872_cov_95.858346	HP_stock	no_order_Microviridae	Microviridae	virulent	Singleton	unknown
NODE_150_length_5526_cov_6.002376	HP_stock	Unassigned	Unassigned	virulent	Singleton	unknown
NODE_154_length_5434_cov_41.850158	HP_stock	Caudovirales	Siphoviridae	virulent	360_0	Odoribacter
NODE_158_length_5372_cov_256.260297	HP_stock	Caudovirales	Unclassified Caudovirales	virulent	Outlier	unknown
NODE_164_length_5105_cov_5.772871	HP_stock	Unassigned	Unassigned	temperate	Singleton	unknown
NODE_172_length_4824_cov_4.574544	HP_stock	Unassigned	Unassigned	temperate	Singleton	unknown
NODE_176_length_4576_cov_3.723734	HP_stock	Unassigned	Unassigned	virulent	Outlier	unknown
NODE_178_length_4452_cov_72.441437	HP_stock	Unassigned	Unassigned	virulent	670_0	unknown
NODE_186_length_4186_cov_327.933430	HP_stock	Unassigned	Unassigned	virulent	Overlap	unknown
NODE_187_length_4152_cov_24.579692	HP_stock	Unassigned	Unassigned	virulent	Singleton	unknown
NODE_188_length_4136_cov_24.941681	HP_stock	no_order_Microviridae	Microviridae	virulent	527_0	unknown
NODE_189_length_4135_cov_4.589951	HP_stock	Unassigned	Unassigned	virulent	Singleton	unknown
NODE_196_length_3967_cov_3.643916	HP_stock	Caudovirales	Myoviridae	virulent	Outlier	unknown
NODE_202_length_3798_cov_282.150147	HP_stock	Unassigned	Unassigned	virulent	Overlap	Prevotella
NODE_207_length_3672_cov_6.412220	HP_stock	Unassigned	Unassigned	virulent	Singleton	unknown
NODE_223_length_3371_cov_4.130881	HP_stock	Unassigned	Unassigned	virulent	855_0	unknown
NODE_226_length_3319_cov_3.191789	HP_stock	Unassigned	Unassigned	virulent	Outlier	Porphyromonas
NODE_229_length_3284_cov_225.065345	HP_stock	Unassigned	Unassigned	virulent	996_0	unknown
NODE_231_length_3243_cov_211.806148	HP_stock	Unassigned	Unassigned	virulent	996_0	unknown
NODE_235_length_3206_cov_3.987306	HP_stock	Unassigned	Unassigned	virulent	Outlier	unknown
NODE_237_length_3200_cov_4.301431	HP_stock	Unassigned	Unassigned	virulent	236_0	unknown
NODE_238_length_3195_cov_5.016561	HP_stock	Unassigned	Unassigned	virulent	Singleton	unknown
NODE_245_length_3056_cov_3.289570	HP_stock	Unassigned	Unassigned	virulent	Outlier	unknown
NODE_250_length_3014_cov_3.625211	HP_stock	Unassigned	Unassigned	virulent	Singleton	unknown
NODE_49_length_3352_cov_70.393085	HP_stock	Caudovirales	Unclassified Caudovirales	virulent	Outlier	unknown
NODE_27_length_6802_cov_9.510004	HP_stock	Caudovirales	Podoviridae	virulent	Outlier	unknown
NODE_19_length_20945_cov_9.202202	HP_stock	Unassigned	Unassigned	virulent	530_0	unknown
NODE_33_length_4034_cov_3.136215	HP_stock	Unassigned	Unassigned	virulent	640_0	unknown
NODE_39_length_3003_cov_3.151967	HP_stock	Unassigned	Unassigned	virulent	Outlier	unknown
NODE_158_length_3682_cov_6.966639	HP_stock	Unassigned	Unassigned	virulent	Overlap	unknown
NODE_20_length_10094_cov_56.175117	HP_stock	Caudovirales	Podoviridae	virulent	548_0	Clostridium
NODE_91_length_4169_cov_4.268352	HP_stock	Unassigned	Unassigned	virulent	1053_0	unknown
NODE_14_length_24670_cov_16.756002	HP_stock	Caudovirales	Unclassified Caudovirales	virulent	704_0	unknown
NODE_147_length_8692_cov_6.082089	HP_stock	Unassigned	Unassigned	virulent	Outlier	unknown
NODE_47_length_9545_cov_9.284932	HP_stock	Caudovirales	Myoviridae	virulent	710_0	unknown
NODE_15_length_13046_cov_6.746132	HP_stock	Caudovirales	Siphoviridae	virulent	701_0	Bacteroides
NODE_181_length_4275_cov_4.640878	HP_stock	Caudovirales	Siphoviridae	virulent	741_0	unknown
NODE_112_length_4148_cov_3.678964	HP_stock	Unassigned	Unassigned	virulent	Overlap	unknown
NODE_81_length_6342_cov_16.284714	HP_stock	no_order_Microviridae	Microviridae	virulent	Outlier	unknown
NODE_39_length_12437_cov_5.053222	HP_stock	Caudovirales	Siphoviridae	virulent	957_0	unknown
NODE_30_length_22326_cov_5.894616	HP_stock	Caudovirales	Siphoviridae	virulent	Overlap	Odoribacter
NODE_80_length_6368_cov_5.722636	HP_stock	Caudovirales	Myoviridae	virulent	831_0	unknown
NODE_8_length_16181_cov_291.872690	HP_stock	Caudovirales	Podoviridae	virulent	548_0	Clostridium
NODE_234_length_3562_cov_4.776732	HP_stock	Unassigned	Unassigned	virulent	Singleton	unknown
NODE_51_length_6022_cov_5.077929	HP_stock	Caudovirales	Myoviridae	virulent	Overlap	unknown
NODE_33_length_13635_cov_5.977025	HP_stock	Caudovirales	Myoviridae	virulent	830_0	unknown
NODE_6_length_69259_cov_25.411797	HP_stock	Caudovirales	Myoviridae	virulent	578_0	Odoribacter
NODE_8_length_4439_cov_4.885949	HP_stock	Unassigned	Unassigned	virulent	640_0	unknown
NODE_188_length_4495_cov_3.697297	HP_stock	Unassigned	Unassigned	virulent	702_0	unknown
NODE_102_length_3868_cov_2.488329	HP_stock	Unassigned	Unassigned	virulent	547_0	unknown
NODE_84_length_8846_cov_7.569787	HP_stock	Unassigned	Unassigned	virulent	669_0	unknown
NODE_251_length_3007_cov_6.698848	HP_stock	Unassigned	Unassigned	virulent	Outlier	unknown
NODE_214_length_3854_cov_4.743617	HP_stock	Unassigned	Unassigned	virulent	798_0	unknown
NODE_69_length_6033_cov_14.267648	HP_stock	no_order_Microviridae	Microviridae	virulent	624_0	unknown
NODE_134_length_3390_cov_5.764018	HP_stock	Unassigned	Unassigned	virulent	667_0	unknown
NODE_120_length_3895_cov_3.647656	HP_stock	Unassigned	Unassigned	virulent	Outlier	unknown
NODE_126_length_3583_cov_256.492063	HP_stock	Unassigned	Unassigned	virulent	Outlier	Erysipelatoclostridium
NODE_115_length_7194_cov_5.012747	HP_stock	Caudovirales	Siphoviridae	virulent	Outlier	unknown
NODE_135_length_5950_cov_9.945377	HP_stock	Caudovirales	Siphoviridae	virulent	236_0	unknown
NODE_67_length_6090_cov_6.000497	HP_stock	no_order_Microviridae	Microviridae	virulent	537_0	Bacteroides
NODE_113_length_6415_cov_5.910063	HP_stock	Caudovirales	Unclassified Caudovirales	virulent	Overlap	unknown
NODE_172_length_4730_cov_3.736257	HP_stock	Unassigned	Unassigned	virulent	704_0	unknown
NODE_146_length_3031_cov_1.918683	HP_stock	Caudovirales	Unclassified Caudovirales	virulent	876_0	unknown
NODE_124_length_6177_cov_4.653708	HP_stock	no_order_Microviridae	Microviridae	virulent	624_0	unknown
NODE_258_length_3194_cov_7.225868	HP_stock	Unassigned	Unassigned	virulent	Outlier	unknown
NODE_145_length_5631_cov_11.363881	HP_stock	Caudovirales	Siphoviridae	virulent	741_0	unknown
NODE_90_length_5869_cov_4.402649	HP_stock	Caudovirales	Myoviridae	virulent	Outlier	unknown
NODE_75_length_6743_cov_5.412530	HP_stock	Unassigned	Unassigned	virulent	Outlier	unknown
NODE_80_length_5042_cov_3.680770	HP_stock	Caudovirales	Unclassified Caudovirales	temperate	Singleton	unknown
NODE_105_length_6740_cov_6.784892	HP_stock	Unassigned	Unassigned	virulent	580_0	Roseburia
NODE_340_length_3033_cov_4.440900	HP_stock	Unassigned	Unassigned	virulent	Singleton	unknown
NODE_110_length_3583_cov_4.845805	HP_stock	Unassigned	Unassigned	virulent	702_0	unknown
NODE_19_length_20616_cov_5.727786	HP_stock	Caudovirales	Siphoviridae	virulent	155_0	unknown
NODE_61_length_12282_cov_4.933344	HP_stock	Unassigned	crAss-like phage	virulent	Outlier	Parabacteroides
NODE_85_length_6218_cov_3.386338	HP_stock	Unassigned	Unassigned	virulent	349_0	unknown
NODE_38_length_12539_cov_5.410445	HP_stock	Caudovirales	Podoviridae	virulent	Overlap	Dorea
NODE_59_length_8475_cov_8.179216	HP_stock	Unassigned	Unassigned	virulent	831_0	unknown
NODE_147_length_5496_cov_14.732770	HP_stock	Unassigned	Unassigned	virulent	572_0	Bacteroides
NODE_97_length_7778_cov_4.933963	HP_stock	Caudovirales	Siphoviridae	virulent	821_0	unknown
NODE_37_length_13118_cov_6.884636	HP_stock	Unassigned	Unassigned	virulent	669_0	unknown
NODE_110_length_4197_cov_11.872767	HP_stock	Unassigned	Unassigned	virulent	Outlier	unknown
NODE_167_length_4854_cov_3.674516	HP_stock	Unassigned	Unassigned	virulent	537_0	Bacteroides
NODE_23_length_30385_cov_9.342433	HP_stock	Caudovirales	Myoviridae	virulent	578_0	Odoribacter
NODE_95_length_4065_cov_5.014214	HP_stock	Caudovirales	crAss-like phage	virulent	Outlier	unknown
NODE_31_length_13907_cov_8.882400	HP_stock	Caudovirales	Podoviridae	virulent	573_0	Bifidobacterium
NODE_46_length_9655_cov_4.640833	HP_stock	Caudovirales	Siphoviridae	temperate	837_0	unknown
NODE_53_length_7677_cov_4.591839	HP_stock	Caudovirales	Siphoviridae	virulent	797_0	Blautia
NODE_264_length_5753_cov_20.257634	HP_stock	Unassigned	Unassigned	virulent	Singleton	unknown
NODE_83_length_4833_cov_3.247175	HP_stock	Caudovirales	Myoviridae	virulent	Outlier	unknown
NODE_57_length_6919_cov_5.989510	HP_stock	Caudovirales	Myoviridae	virulent	Overlap	unknown
NODE_105_length_4482_cov_5.025751	HP_stock	Caudovirales	Myoviridae	virulent	Outlier	unknown
NODE_152_length_5309_cov_6.518843	HP_stock	Caudovirales	Siphoviridae	virulent	797_0	unknown
NODE_36_length_12997_cov_6.490496	HP_stock	Caudovirales	Myoviridae	virulent	709_0	unknown
NODE_62_length_6511_cov_7.954771	HP_stock	Unassigned	Unassigned	virulent	580_0	Roseburia
NODE_170_length_4766_cov_2.806835	HP_stock	Unassigned	Unassigned	virulent	Overlap	unknown
NODE_227_length_3672_cov_8.790711	HP_stock	Caudovirales	Myoviridae	virulent	976_0	unknown
NODE_386_length_4493_cov_4.682740	HP_stock	Unassigned	Unassigned	virulent	Overlap	unknown
NODE_82_length_9098_cov_7.270928	HP_stock	Unassigned	crAss-like phage	virulent	Outlier	unknown
NODE_89_length_5991_cov_11.891509	HP_stock	Unassigned	Unassigned	virulent	828_0	Bacteroides
NODE_44_length_9982_cov_7.121588	HP_stock	Unassigned	Unassigned	virulent	798_0	unknown
NODE_133_length_6035_cov_7.757525	HP_stock	Caudovirales	Siphoviridae	virulent	604_0	unknown
NODE_228_length_3286_cov_3.304550	HP_stock	Caudovirales	Unclassified Caudovirales	virulent	Outlier	unknown
NODE_96_length_7781_cov_7.566140	HP_stock	Caudovirales	Myoviridae	virulent	830_0	unknown
NODE_119_length_3272_cov_3.877836	HP_stock	Caudovirales	Myoviridae	virulent	Outlier	unknown
NODE_97_length_4005_cov_4.101519	HP_stock	Unassigned	Unassigned	virulent	Outlier	Bacteroides
NODE_45_length_11555_cov_24.231478	HP_stock	Caudovirales	Siphoviridae	virulent	Overlap	Parabacteroides
NODE_196_length_4346_cov_3.279655	HP_stock	Unassigned	Unassigned	virulent	608_0	Ruminococcus
NODE_71_length_5991_cov_5.694575	HP_stock	Unassigned	Unassigned	virulent	828_0	Bacteroides
NODE_75_length_5692_cov_4.893915	HP_stock	Unassigned	Unassigned	virulent	869_0	Bacteroides
NODE_232_length_3581_cov_6.420590	HP_stock	Unassigned	Unassigned	virulent	Outlier	Bifidobacterium
NODE_5_length_5779_cov_87.987771	HP_stock	Caudovirales	Podoviridae	virulent	Outlier	Clostridium
NODE_73_length_5736_cov_3.969548	HP_stock	Caudovirales	Myoviridae	virulent	Outlier	unknown
NODE_132_length_3439_cov_2.599882	HP_stock	Caudovirales	Unclassified Caudovirales	virulent	Outlier	unknown
NODE_55_length_10335_cov_5.222374	HP_stock	Caudovirales	Siphoviridae	virulent	604_0	unknown
NODE_83_length_8883_cov_6.212053	HP_stock	Caudovirales	Podoviridae	virulent	Overlap	Dorea
NODE_5_length_72323_cov_9.286268	HP_stock	Caudovirales	Podoviridae	virulent	680_0	Parabacteroides
NODE_115_length_3430_cov_2.175407	HP_stock	Caudovirales	Podoviridae	virulent	Outlier	unknown
NODE_224_length_3344_cov_3.636668	HP_stock	Caudovirales	Podoviridae	virulent	Outlier	Parabacteroides
NODE_62_length_8301_cov_15.249818	HP_stock	Unassigned	Unassigned	temperate	Singleton	unknown
NODE_49_length_9374_cov_10.136710	HP_stock	Caudovirales	Siphoviridae	virulent	Outlier	unknown
NODE_147_length_3030_cov_2.947563	HP_stock	Unassigned	Unassigned	virulent	Outlier	unknown
NODE_270_length_3083_cov_5.170079	HP_stock	Unassigned	Unassigned	virulent	Outlier	unknown
NODE_24_length_6867_cov_33.829272	HP_stock	Caudovirales	Podoviridae	virulent	548_0	Clostridium
NODE_272_length_3063_cov_4.117354	HP_stock	Unassigned	Unassigned	virulent	Singleton	unknown
NODE_40_length_12238_cov_6.559058	HP_stock	Caudovirales	Siphoviridae	virulent	155_0	unknown
NODE_111_length_4149_cov_3.320469	HP_stock	Caudovirales	Myoviridae	virulent	710_0	unknown
NODE_22_length_30975_cov_22.108862	HP_stock	Caudovirales	Siphoviridae	virulent	Overlap	Bacteroides
NODE_74_length_10458_cov_4.460348	HP_stock	Caudovirales	Siphoviridae	virulent	666_0	Clostridium
NODE_31_length_3532_cov_3.792637	HP_stock	Caudovirales	Unclassified Caudovirales	virulent	Outlier	Clostridium
NODE_233_length_3566_cov_4.575904	HP_stock	Caudovirales	Siphoviridae	virulent	855_0	unknown
NODE_100_length_3889_cov_15.881847	HP_stock	Caudovirales	Siphoviridae	virulent	Outlier	unknown
NODE_56_length_9836_cov_4.834168	HP_stock	Unassigned	Unassigned	virulent	560_0	unknown
NODE_222_length_3702_cov_6.115437	HP_stock	Unassigned	Unassigned	virulent	560_0	unknown
NODE_211_length_3899_cov_3.492976	HP_stock	Unassigned	Unassigned	virulent	919_0	unknown
NODE_267_length_3100_cov_2.702791	HP_stock	Unassigned	Unassigned	virulent	252_0	unknown
NODE_73_length_10518_cov_5.416898	HP_stock	Caudovirales	Myoviridae	virulent	289_0	unknown
NODE_84_length_6317_cov_34.357394	HP_stock	no_order_Microviridae	Microviridae	virulent	536_0	Bacteroides
NODE_61_length_8357_cov_45.427608	HP_stock	Caudovirales	Unclassified Caudovirales	virulent	824_0	unknown
NODE_213_length_3470_cov_3.886969	HP_stock	no_order_Microviridae	Microviridae	virulent	Outlier	Bacteroides
NODE_205_length_4075_cov_3.093284	HP_stock	Unassigned	Unassigned	virulent	Outlier	Bifidobacterium
NODE_54_length_13923_cov_12.729665	HP_stock	Caudovirales	Myoviridae	virulent	709_0	unknown
NODE_248_length_3392_cov_3.107881	HP_stock	Caudovirales	Siphoviridae	virulent	Outlier	unknown
NODE_85_length_8695_cov_8.892593	HP_stock	Unassigned	Unassigned	virulent	831_0	unknown
NODE_86_length_6195_cov_3.458958	HP_stock	Caudovirales	Siphoviridae	virulent	1032_0	unknown
NODE_107_length_6598_cov_8.182027	HP_stock	Caudovirales	Siphoviridae	virulent	Outlier	unknown
NODE_245_length_3419_cov_4.101962	HP_stock	Caudovirales	Podoviridae	virulent	57_0	Dorea
NODE_102_length_4880_cov_4.186114	HP_stock	no_order_Microviridae	Microviridae	virulent	549_0	Faecalibacterium
NODE_103_length_3741_cov_3.762344	HP_stock	Caudovirales	Siphoviridae	virulent	555_0	Blautia
NODE_27_length_4022_cov_4.978321	HP_stock	Unassigned	Unassigned	virulent	548_0	Clostridium
NODE_251_length_3317_cov_9.478541	HP_stock	Unassigned	Unassigned	virulent	727_0	unknown
NODE_54_length_10445_cov_8.300385	HP_stock	Caudovirales	Siphoviridae	virulent	741_0	unknown
NODE_32_length_13609_cov_29.661502	HP_stock	Unassigned	Unassigned	virulent	572_0	Bacteroides
NODE_223_length_3701_cov_3.099835	HP_stock	Unassigned	Unassigned	virulent	Outlier	unknown
NODE_79_length_6391_cov_104.481850	HP_stock	no_order_Microviridae	Microviridae	virulent	Overlap	Odoribacter
NODE_117_length_3979_cov_6.556320	HP_stock	Unassigned	crAss-like phage	virulent	748_0	Parabacteroides
NODE_79_length_5357_cov_4.581479	HP_stock	no_order_Microviridae	Microviridae	virulent	Overlap	unknown
NODE_53_length_10521_cov_6.382190	HP_stock	Caudovirales	Siphoviridae	virulent	236_0	unknown
NODE_88_length_4469_cov_5.975759	HP_stock	Caudovirales	Siphoviridae	virulent	Outlier	unknown
NODE_139_length_5756_cov_6.951237	HP_stock	Unassigned	Unassigned	virulent	Outlier	unknown
NODE_99_length_5263_cov_4.620584	HP_stock	Caudovirales	Podoviridae	virulent	Outlier	unknown
NODE_209_length_3959_cov_4.918545	HP_stock	Caudovirales	Siphoviridae	virulent	Outlier	unknown
NODE_94_length_4079_cov_46.634195	HP_stock	Unassigned	Unassigned	virulent	Overlap	Odoribacter
NODE_50_length_8824_cov_4.465846	HP_stock	Caudovirales	Siphoviridae	virulent	Outlier	unknown
NODE_114_length_6412_cov_32.523517	HP_stock	no_order_Microviridae	Microviridae	virulent	691_0	unknown
NODE_183_length_4554_cov_4.107357	HP_stock	Caudovirales	Siphoviridae	virulent	Outlier	Oscillibacter
NODE_241_length_3455_cov_4.821471	HP_stock	Unassigned	Unassigned	virulent	Outlier	unknown
NODE_78_length_5378_cov_3.807627	HP_stock	Unassigned	Unassigned	virulent	846_0	unknown
NODE_98_length_5291_cov_8.427044	HP_stock	Caudovirales	Myoviridae	virulent	Outlier	unknown
NODE_54_length_7422_cov_11.184743	HP_stock	no_order_Microviridae	Microviridae	virulent	536_0	Bacteroides
NODE_77_length_6571_cov_4.992480	HP_stock	Unassigned	Unassigned	virulent	857_0	unknown
NODE_28_length_25117_cov_9.303926	HP_stock	Caudovirales	Siphoviridae	temperate	349_0	unknown
NODE_128_length_6107_cov_35.120621	HP_stock	Unassigned	Unassigned	virulent	Outlier	unknown
NODE_166_length_4862_cov_3.074891	HP_stock	Caudovirales	Unclassified Caudovirales	virulent	Singleton	unknown
NODE_62_length_12217_cov_53.129337	HP_stock	Unassigned	Unassigned	virulent	560_0	Ruminococcus
NODE_34_length_3579_cov_4.291714	HP_stock	Caudovirales	Podoviridae	virulent	Outlier	Clostridium
NODE_95_length_7844_cov_21.919117	HP_stock	Unassigned	Unassigned	virulent	Overlap	unknown
NODE_171_length_4734_cov_24.996153	HP_stock	no_order_Microviridae	Microviridae	virulent	935_0	unknown
NODE_8_length_54556_cov_18.356966	HP_stock	Caudovirales	Podoviridae	virulent	680_0	Parabacteroides
NODE_41_length_16591_cov_19.454644	HP_stock	Caudovirales	Podoviridae	virulent	694_0	unknown
NODE_162_length_5010_cov_4.857518	HP_stock	Caudovirales	Siphoviridae	virulent	Outlier	unknown
NODE_265_length_3133_cov_6.823587	HP_stock	Unassigned	Unassigned	virulent	Singleton	unknown
NODE_193_length_4413_cov_3.782240	HP_stock	Unassigned	Unassigned	virulent	Singleton	Roseburia
NODE_144_length_5655_cov_4.636071	HP_stock	Caudovirales	Podoviridae	virulent	Outlier	unknown
NODE_275_length_3007_cov_5.724255	HP_stock	Unassigned	Unassigned	virulent	Singleton	unknown
NODE_52_length_10663_cov_5.351433	HP_stock	Unassigned	Unassigned	virulent	Singleton	unknown
NODE_129_length_6094_cov_5.068223	HP_stock	Caudovirales	Podoviridae	virulent	Outlier	Bifidobacterium
NODE_21_length_20620_cov_5.517530	HP_stock	Caudovirales	crAss-like phage	virulent	989_0	unknown
NODE_222_length_3383_cov_2.781250	HP_stock	no_order_Microviridae	Microviridae	virulent	549_0	Faecalibacterium
NODE_120_length_6231_cov_5.629696	HP_stock	Caudovirales	Siphoviridae	virulent	486_0	Lactococcus
NODE_89_length_4295_cov_6.801651	HP_stock	Unassigned	crAss-like phage	virulent	681_0	unknown
NODE_134_length_5972_cov_5.617036	HP_stock	Unassigned	Unassigned	virulent	Outlier	unknown
NODE_207_length_4057_cov_3.923538	HP_stock	Caudovirales	Podoviridae	virulent	876_0	unknown
NODE_100_length_5255_cov_5.352500	HP_stock	Caudovirales	Myoviridae	temperate	234_0	Clostridium
NODE_39_length_17272_cov_7.880118	HP_stock	Caudovirales	Myoviridae	virulent	Outlier	unknown
NODE_132_length_6041_cov_3.791514	HP_stock	Caudovirales	Siphoviridae	virulent	Singleton	Ruminococcus
NODE_175_length_4598_cov_20.705041	HP_stock	Unassigned	Unassigned	virulent	Overlap	Odoribacter
NODE_66_length_6185_cov_81.453507	HP_stock	Unassigned	Unassigned	virulent	Outlier	unknown
NODE_184_length_4530_cov_4.396648	HP_stock	Caudovirales	Siphoviridae	virulent	Singleton	unknown
NODE_198_length_4339_cov_2.832166	HP_stock	Unassigned	Unassigned	virulent	966_0	Clostridium
NODE_151_length_5324_cov_7.515278	HP_stock	no_order_Microviridae	Microviridae	virulent	536_0	Bacteroides
NODE_208_length_4000_cov_3.377440	HP_stock	Caudovirales	Unclassified Caudovirales	temperate	Singleton	unknown
NODE_15_length_41045_cov_76.314174	HP_stock	Caudovirales	Myoviridae	temperate	Overlap	Bacteroides
NODE_103_length_7320_cov_20.255884	HP_stock	Unassigned	Unassigned	virulent	560_0	unknown
NODE_254_length_3260_cov_3.353822	HP_stock	Unassigned	Unassigned	virulent	Singleton	Ruminococcus
NODE_163_length_4990_cov_10.845593	HP_stock	no_order_Microviridae	Microviridae	virulent	Outlier	Succinatimonas
NODE_216_length_3791_cov_5.449143	HP_stock	Unassigned	Unassigned	virulent	Singleton	unknown
NODE_34_length_13630_cov_8.776427	HP_stock	Unassigned	crAss-like phage	virulent	989_0	unknown
NODE_116_length_6334_cov_21.330944	HP_stock	no_order_Microviridae	Microviridae	virulent	746_0	unknown
NODE_131_length_6056_cov_15.310615	HP_stock	Unassigned	crAss-like phage	virulent	Singleton	unknown
NODE_130_length_6091_cov_4.982604	HP_stock	Caudovirales	Podoviridae	virulent	Singleton	unknown
NODE_74_length_5699_cov_58.628987	HP_stock	no_order_Microviridae	Microviridae	virulent	549_0	Faecalibacterium
NODE_148_length_5427_cov_16.356850	HP_stock	Unassigned	Unassigned	virulent	Singleton	unknown
NODE_18_length_21201_cov_138.736499	HP_stock	Caudovirales	Podoviridae	virulent	311_0	Parabacteroides
NODE_160_length_5077_cov_4.765830	HP_stock	Caudovirales	Siphoviridae	virulent	Outlier	unknown
NODE_24_length_17707_cov_129.287673	HP_stock	Caudovirales	Podoviridae	virulent	519_0	unknown
NODE_87_length_8616_cov_3.696414	HP_stock	Unassigned	Unassigned	virulent	Singleton	unknown
NODE_42_length_16545_cov_5.148090	HP_stock	Caudovirales	Siphoviridae	temperate	Singleton	Oscillibacter
NODE_173_length_4729_cov_4.797604	HP_stock	Caudovirales	Unclassified Caudovirales	virulent	937_0	Bacteroides
NODE_189_length_4485_cov_3.002032	HP_stock	Caudovirales	Myoviridae	virulent	Outlier	unknown
NODE_31_length_21326_cov_14.930375	HP_stock	Caudovirales	Siphoviridae	virulent	1032_0	unknown
NODE_142_length_5699_cov_46.734763	HP_stock	no_order_Microviridae	Microviridae	virulent	549_0	Faecalibacterium
NODE_201_length_4255_cov_3.377857	HP_stock	Unassigned	Unassigned	virulent	Outlier	unknown
NODE_197_length_4343_cov_3.739039	HP_stock	Unassigned	Unassigned	virulent	Outlier	unknown
NODE_113_length_4058_cov_124.046715	HP_stock	no_order_Microviridae	Microviridae	virulent	726_0	unknown
NODE_174_length_4709_cov_15.314998	HP_stock	Unassigned	Unassigned	virulent	Outlier	unknown
NODE_13_length_43383_cov_69.235183	HP_stock	Caudovirales	Siphoviridae	temperate	205_0	Prevotella
NODE_83_length_6319_cov_3.568806	HP_stock	Unassigned	Unassigned	virulent	709_0	unknown
NODE_60_length_12348_cov_7.285366	HP_stock	Caudovirales	Podoviridae	virulent	Overlap	Eubacterium
NODE_64_length_11854_cov_7.020425	HP_stock	Caudovirales	Unclassified Caudovirales	virulent	857_0	unknown
NODE_88_length_8608_cov_3.756109	HP_stock	Caudovirales	Siphoviridae	virulent	Singleton	unknown
NODE_49_length_14793_cov_7.963428	HP_stock	Caudovirales	Siphoviridae	virulent	Outlier	unknown
NODE_10_length_43406_cov_24.479389	HP_stock	Caudovirales	Siphoviridae	temperate	205_0	Prevotella
NODE_82_length_6334_cov_156.149865	HP_stock	no_order_Microviridae	Microviridae	virulent	746_0	unknown
NODE_51_length_10672_cov_12.298955	HP_stock	Unassigned	Unassigned	virulent	Outlier	unknown
NODE_76_length_10230_cov_3.835676	HP_stock	Caudovirales	Siphoviridae	temperate	Outlier	Holdemania
NODE_271_length_3074_cov_8.100364	HP_stock	Unassigned	Unassigned	virulent	824_0	unknown
NODE_21_length_18664_cov_14.360524	HP_stock	Caudovirales	Myoviridae	virulent	650_0	unknown
NODE_111_length_6433_cov_13.020226	HP_stock	Caudovirales	Myoviridae	virulent	Outlier	unknown
NODE_150_length_5384_cov_6.503096	HP_stock	Caudovirales	Siphoviridae	virulent	Outlier	unknown
NODE_136_length_5878_cov_3.594539	HP_stock	Caudovirales	Myoviridae	virulent	Singleton	Ruminococcus
NODE_87_length_4481_cov_11.150926	HP_stock	Caudovirales	Siphoviridae	virulent	Outlier	Leuconostoc
NODE_50_length_14671_cov_33.475369	HP_stock	Caudovirales	Podoviridae	virulent	311_0	Parabacteroides
NODE_259_length_3173_cov_3.695638	HP_stock	Caudovirales	Siphoviridae	virulent	Singleton	unknown
NODE_109_length_6449_cov_7.784173	HP_stock	Caudovirales	Podoviridae	virulent	57_0	Eubacterium
NODE_76_length_6629_cov_254.523274	HP_stock	no_order_Microviridae	Microviridae	virulent	535_0	Bacteroides
NODE_106_length_6629_cov_199.921509	HP_stock	no_order_Microviridae	Microviridae	virulent	535_0	Bacteroides
NODE_133_length_3391_cov_4.091127	HP_stock	Caudovirales	Unclassified Caudovirales	virulent	Outlier	unknown
NODE_242_length_3455_cov_3.403235	HP_stock	Caudovirales	Siphoviridae	virulent	Outlier	unknown
NODE_210_length_3907_cov_38.504933	HP_stock	Unassigned	Unassigned	virulent	866_0	unknown
NODE_206_length_4066_cov_3.962354	HP_stock	Caudovirales	Unclassified Caudovirales	virulent	673_0	unknown
NODE_194_length_4350_cov_4.332014	HP_stock	Caudovirales	Siphoviridae	virulent	232_0	Ruminococcus
NODE_192_length_4449_cov_3.274693	HP_stock	Unassigned	Unassigned	virulent	Outlier	unknown
NODE_35_length_17943_cov_11.969756	HP_stock	Unassigned	Unassigned	virulent	Singleton	unknown
NODE_88_length_6122_cov_690.233229	HP_stock	Unassigned	Unassigned	virulent	809_0	unknown
NODE_127_length_6122_cov_123.865502	HP_stock	Unassigned	Unassigned	virulent	809_0	unknown
NODE_123_length_6185_cov_6.372594	HP_stock	Caudovirales	Unclassified Caudovirales	virulent	Outlier	unknown
NODE_78_length_6412_cov_79.154161	HP_stock	no_order_Microviridae	Microviridae	virulent	691_0	unknown
NODE_59_length_12693_cov_4.130954	HP_stock	Caudovirales	Podoviridae	virulent	Singleton	unknown
NODE_5_length_59450_cov_37.559205	HP_stock	Caudovirales	Siphoviridae	virulent	Outlier	unknown
NODE_20_length_32110_cov_8.777507	HP_stock	Caudovirales	Siphoviridae	temperate	234_0	Clostridium
NODE_30_length_14755_cov_10.630952	HP_stock	Caudovirales	Siphoviridae	virulent	Outlier	unknown
NODE_37_length_17554_cov_12.573747	HP_stock	Unassigned	Unassigned	virulent	Singleton	unknown
NODE_52_length_14271_cov_55.488464	HP_stock	Caudovirales	Podoviridae	virulent	170_0	unknown
NODE_56_length_13579_cov_5.892635	HP_stock	Caudovirales	Siphoviridae	virulent	598_0	unknown
NODE_69_length_10995_cov_8.404570	HP_stock	Caudovirales	Unclassified Caudovirales	temperate	Outlier	unknown
NODE_77_length_9798_cov_5.824181	HP_stock	Caudovirales	Siphoviridae	temperate	778_0	Oscillibacter
NODE_78_length_9541_cov_6.303500	HP_stock	Caudovirales	Siphoviridae	virulent	Outlier	unknown
NODE_85_length_4734_cov_56.946997	HP_stock	no_order_Microviridae	Microviridae	virulent	935_0	unknown
NODE_93_length_7935_cov_5.467766	HP_stock	Caudovirales	Unclassified Caudovirales	virulent	230_0	Holdemania
NODE_101_length_7345_cov_5.175995	HP_stock	Caudovirales	Myoviridae	temperate	345_0	unknown
NODE_102_length_7328_cov_23.279665	HP_stock	Caudovirales	Siphoviridae	virulent	Singleton	unknown
NODE_112_length_6430_cov_6.038118	HP_stock	Caudovirales	Siphoviridae	virulent	Singleton	unknown
NODE_118_length_6277_cov_3.488428	HP_stock	Unassigned	Unassigned	virulent	Singleton	Akkermansia
NODE_125_length_6143_cov_10.832622	HP_stock	Caudovirales	Unclassified Caudovirales	temperate	Outlier	Bacteroides
NODE_137_length_5870_cov_16.682373	HP_stock	Caudovirales	Unclassified Caudovirales	virulent	Outlier	unknown
NODE_140_length_5742_cov_5.259012	HP_stock	Caudovirales	Siphoviridae	temperate	Singleton	unknown
NODE_141_length_5706_cov_9.087064	HP_stock	Caudovirales	Unclassified Caudovirales	temperate	Outlier	unknown
NODE_154_length_5301_cov_3.979032	HP_stock	Caudovirales	Siphoviridae	virulent	Singleton	unknown
NODE_158_length_5148_cov_3.646574	HP_stock	Caudovirales	Siphoviridae	virulent	Singleton	unknown
NODE_161_length_5026_cov_4.175820	HP_stock	no_order_Inoviridae	Inoviridae	virulent	Singleton	Oscillibacter
NODE_168_length_4796_cov_3.355199	HP_stock	Unassigned	Unassigned	virulent	Singleton	Bacteroides
NODE_169_length_4768_cov_3.522809	HP_stock	Unassigned	Unassigned	virulent	Singleton	unknown
NODE_176_length_4590_cov_3.737155	HP_stock	Caudovirales	Siphoviridae	virulent	Outlier	unknown
NODE_178_length_4582_cov_3.787939	HP_stock	Caudovirales	Siphoviridae	virulent	Outlier	Clostridium
NODE_180_length_4566_cov_2.582576	HP_stock	Unassigned	Unassigned	temperate	Singleton	unknown
NODE_191_length_4466_cov_3.196781	HP_stock	Unassigned	Unassigned	virulent	Singleton	Bacteroides
NODE_202_length_4254_cov_2.419862	HP_stock	Caudovirales	Siphoviridae	virulent	Outlier	unknown
NODE_229_length_3649_cov_3.295771	HP_stock	Caudovirales	Myoviridae	virulent	Outlier	unknown
NODE_238_length_3498_cov_3.058670	HP_stock	Unassigned	Unassigned	virulent	Singleton	unknown
NODE_239_length_3498_cov_2.332268	HP_stock	Unassigned	Unassigned	virulent	Singleton	unknown
NODE_246_length_3415_cov_3.991071	HP_stock	Caudovirales	Siphoviridae	virulent	Outlier	Leuconostoc
NODE_252_length_3304_cov_7.726993	HP_stock	Caudovirales	Siphoviridae	virulent	Singleton	unknown
NODE_260_length_3173_cov_2.582745	HP_stock	Unassigned	Unassigned	virulent	Singleton	unknown
NODE_262_length_3148_cov_3.012932	HP_stock	Unassigned	Unassigned	virulent	Singleton	unknown
NODE_264_length_3134_cov_3.037025	HP_stock	Unassigned	Unassigned	virulent	766_0	unknown
NODE_274_length_3029_cov_2.739072	HP_stock	Unassigned	Unassigned	virulent	Singleton	unknown
NODE_106_length_11525_cov_24.081343	HP_stock	Caudovirales	Podoviridae	virulent	311_0	Parabacteroides
NODE_61_length_6527_cov_4.017151	HP_stock	Unassigned	Unassigned	virulent	Outlier	unknown
NODE_20_length_9420_cov_10.912547	HP_stock	Caudovirales	Podoviridae	virulent	694_0	unknown
NODE_29_length_6556_cov_9.126134	HP_stock	Unassigned	Unassigned	virulent	866_0	unknown
NODE_24_length_4397_cov_3.650852	HP_stock	Unassigned	Unassigned	virulent	Outlier	unknown
NODE_491_length_3740_cov_14.491180	HP_stock	Unassigned	Unassigned	virulent	Outlier	Parabacteroides
NODE_29_length_15428_cov_7.303194	HP_stock	Caudovirales	Siphoviridae	virulent	312_0	unknown
NODE_574_length_3389_cov_3.022196	HP_stock	Caudovirales	Siphoviridae	virulent	Outlier	unknown
NODE_347_length_3007_cov_3.551152	HP_stock	Unassigned	Unassigned	virulent	Outlier	unknown
NODE_159_length_3671_cov_6.957688	HP_stock	Unassigned	Unassigned	virulent	Outlier	unknown
NODE_52_length_5999_cov_9.283984	HP_stock	Unassigned	Unassigned	virulent	Outlier	unknown
NODE_8_length_9974_cov_4.767416	HP_stock	Caudovirales	Myoviridae	virulent	Overlap	unknown
NODE_72_length_5827_cov_4.516459	HP_stock	Unassigned	Unassigned	virulent	760_0	unknown
NODE_77_length_5508_cov_4.485788	HP_stock	Unassigned	Unassigned	virulent	Overlap	unknown
NODE_140_length_6001_cov_6.352506	HP_stock	Unassigned	Unassigned	virulent	Outlier	unknown
NODE_135_length_3486_cov_4.453512	HP_stock	Unassigned	Unassigned	virulent	Outlier	unknown
NODE_82_length_5700_cov_4.900266	HP_stock	Unassigned	Unassigned	virulent	Outlier	unknown
NODE_66_length_6556_cov_10.481311	HP_stock	Unassigned	Unassigned	virulent	Outlier	unknown
NODE_93_length_7002_cov_6.476897	HP_stock	Unassigned	Unassigned	virulent	Overlap	unknown
NODE_101_length_5146_cov_4.143242	HP_stock	Unassigned	Unassigned	virulent	Outlier	unknown
NODE_148_length_3025_cov_4.299327	HP_stock	Unassigned	Unassigned	virulent	Outlier	unknown
NODE_288_length_3533_cov_3.380104	HP_stock	Unassigned	Unassigned	virulent	694_0	unknown
NODE_143_length_3077_cov_4.842819	HP_stock	Unassigned	Unassigned	temperate	Singleton	unknown
NODE_109_length_4367_cov_10.308442	HP_stock	no_order_Microviridae	Microviridae	virulent	624_0	Flavonifractor
NODE_50_length_10826_cov_6.934454	HP_stock	Unassigned	Unassigned	virulent	530_0	unknown
NODE_115_length_4043_cov_3.147693	HP_stock	Unassigned	Unassigned	virulent	Singleton	unknown
NODE_84_length_4788_cov_7.215086	HP_stock	no_order_Microviridae	Microviridae	virulent	624_0	Flavonifractor
NODE_34_length_5311_cov_9.279680	HP_stock	Caudovirales	Podoviridae	virulent	311_0	unknown
NODE_99_length_3917_cov_8.157172	HP_stock	no_order_Microviridae	Microviridae	virulent	624_0	Flavonifractor
NODE_131_length_3520_cov_3.214719	HP_stock	Caudovirales	Unclassified Caudovirales	virulent	Outlier	unknown
NODE_136_length_3322_cov_3.064585	HP_stock	Unassigned	Unassigned	virulent	Singleton	unknown
NODE_44_length_11592_cov_4.624512	HP_stock	Caudovirales	Myoviridae	virulent	Singleton	unknown
NODE_145_length_3038_cov_3.690245	HP_stock	Unassigned	Unassigned	virulent	Singleton	unknown
NODE_96_length_5343_cov_4.112897	HP_stock	Unassigned	Unassigned	virulent	Singleton	unknown
NODE_91_length_5855_cov_5.711897	HP_stock	Unassigned	Unassigned	virulent	Singleton	unknown
NODE_118_length_3961_cov_4.618536	HP_stock	Unassigned	Unassigned	virulent	Singleton	unknown
NODE_126_length_3655_cov_3.875556	HP_stock	Caudovirales	Unclassified Caudovirales	virulent	Singleton	unknown
NODE_127_length_3589_cov_3.976231	HP_stock	Unassigned	Unassigned	virulent	Singleton	unknown
NODE_128_length_3551_cov_4.139588	HP_stock	Unassigned	Unassigned	virulent	Singleton	unknown
NODE_135_length_3343_cov_4.310219	HP_stock	Unassigned	Unassigned	virulent	Singleton	unknown
NODE_140_length_3141_cov_3.586520	HP_stock	Unassigned	Unassigned	virulent	Singleton	unknown
NODE_142_length_3115_cov_5.893791	HP_stock	Unassigned	Unassigned	virulent	Singleton	unknown
NODE_111_length_4203_cov_358.540743	HP_stock	Unassigned	Unassigned	virulent	572_0	Bacteroides
NODE_119_length_3961_cov_3.634409	HP_stock	Unassigned	Unassigned	virulent	760_0	unknown
NODE_117_length_3313_cov_4.185390	HP_stock	no_order_Microviridae	Microviridae	virulent	Outlier	Bacteroides
NODE_187_length_4498_cov_5.644609	HP_stock	Unassigned	Unassigned	virulent	957_0	unknown
NODE_108_length_3601_cov_4.331641	HP_stock	Unassigned	Unassigned	virulent	608_0	Ruminococcus
NODE_105_length_3693_cov_4.514019	HP_stock	Unassigned	Unassigned	virulent	Overlap	unknown
NODE_86_length_4485_cov_3.019187	HP_stock	Unassigned	Unassigned	virulent	966_0	Eubacterium
NODE_128_length_3015_cov_4.456757	HP_stock	Unassigned	Unassigned	virulent	Singleton	unknown
NODE_125_length_3142_cov_2.478134	HP_stock	Caudovirales	Unclassified Caudovirales	virulent	230_0	unknown
NODE_59_length_6767_cov_5.627086	HP_stock	Unassigned	Unassigned	virulent	846_0	unknown
NODE_93_length_4083_cov_9.505958	HP_stock	Unassigned	Unassigned	virulent	Singleton	Chlamydia
NODE_109_length_3586_cov_3.061172	HP_stock	Caudovirales	Siphoviridae	temperate	Singleton	Hungatella
NODE_111_length_3578_cov_2.968493	HP_stock	Unassigned	Unassigned	virulent	Singleton	unknown
NODE_524_length_3593_cov_4.103731	UCP_stock	Unassigned	Unassigned	virulent	Outlier	unknown
NODE_52_length_4097_cov_3.005443	UCP_stock	Unassigned	Unassigned	virulent	1013_0	unknown
NODE_51_length_17278_cov_18.152354	UCP_stock	Caudovirales	Siphoviridae	temperate	Overlap	Absiella
NODE_259_length_3880_cov_34.235294	UCP_stock	Caudovirales	Siphoviridae	virulent	733_0	unknown
NODE_2_length_98161_cov_224.621664	UCP_stock	Caudovirales	Podoviridae	virulent	309_0	unknown
NODE_191_length_4835_cov_5.978661	UCP_stock	Caudovirales	Unclassified Caudovirales	virulent	230_0	unknown
NODE_25_length_14667_cov_4.519436	UCP_stock	Caudovirales	crAss-like phage	virulent	Outlier	unknown
NODE_91_length_12839_cov_21.313126	UCP_stock	Caudovirales	Podoviridae	virulent	57_0	unknown
NODE_93_length_4958_cov_4.556598	UCP_stock	Caudovirales	Siphoviridae	virulent	152_0	unknown
NODE_83_length_13858_cov_41.572846	UCP_stock	Caudovirales	Myoviridae	temperate	297_0	unknown
NODE_2_length_98161_cov_90.024851	UCP_stock	Caudovirales	Podoviridae	virulent	309_0	unknown
NODE_614_length_3237_cov_47.926461	UCP_stock	Unassigned	Unassigned	temperate	Outlier	unknown
NODE_118_length_10352_cov_5.136156	UCP_stock	Caudovirales	Siphoviridae	virulent	Singleton	Pseudoflavonifractor
NODE_63_length_3203_cov_9.581321	UCP_stock	Unassigned	crAss-like phage	virulent	1029_0	unknown
NODE_111_length_11092_cov_22.771768	UCP_stock	Caudovirales	Unclassified Caudovirales	virulent	Outlier	unknown
NODE_51_length_10936_cov_6.951751	UCP_stock	Caudovirales	Unclassified Caudovirales	virulent	708_0	unknown
NODE_18_length_19430_cov_22.081548	UCP_stock	Caudovirales	Siphoviridae	virulent	675_0	Bacteroides
NODE_7_length_61859_cov_27.665604	UCP_stock	Caudovirales	Podoviridae	virulent	309_0	unknown
NODE_2_length_56943_cov_16.452855	UCP_stock	Caudovirales	Podoviridae	virulent	309_0	unknown
NODE_39_length_5773_cov_6.259706	UCP_stock	Caudovirales	Podoviridae	virulent	548_0	Erysipelatoclostridium
NODE_288_length_3533_cov_3.380104	UCP_stock	Unassigned	Unassigned	virulent	694_0	unknown
NODE_560_length_3470_cov_5.021083	UCP_stock	Unassigned	Unassigned	virulent	Outlier	unknown
NODE_249_length_4052_cov_5.747060	UCP_stock	Unassigned	Unassigned	temperate	Outlier	unknown
NODE_144_length_3190_cov_6.896332	UCP_stock	Unassigned	Unassigned	temperate	Outlier	unknown
NODE_248_length_4055_cov_15.554000	UCP_stock	Unassigned	Unassigned	virulent	1010_0	Bacteroides
NODE_315_length_3211_cov_3.024715	UCP_stock	Unassigned	Unassigned	virulent	Outlier	unknown
NODE_65_length_6685_cov_3.433484	UCP_stock	Unassigned	Unassigned	virulent	695_0	unknown
NODE_34_length_23513_cov_15.254412	UCP_stock	Caudovirales	Myoviridae	virulent	882_0	unknown
NODE_47_length_10185_cov_5.109970	UCP_stock	Unassigned	Unassigned	virulent	Outlier	unknown
NODE_37_length_11795_cov_5.454259	UCP_stock	Caudovirales	Unclassified Caudovirales	temperate	Outlier	unknown
NODE_112_length_6617_cov_3.925632	UCP_stock	Unassigned	Unassigned	virulent	Outlier	unknown
NODE_68_length_9142_cov_5.589083	UCP_stock	Caudovirales	Siphoviridae	virulent	985_0	unknown
NODE_35_length_23170_cov_15.435518	UCP_stock	Caudovirales	Myoviridae	virulent	313_0	Parabacteroides
NODE_316_length_5187_cov_8.089244	UCP_stock	Unassigned	Unassigned	virulent	Outlier	Porphyromonas
NODE_33_length_23556_cov_6.850474	UCP_stock	Caudovirales	Siphoviridae	virulent	696_0	Parabacteroides
NODE_24_length_7936_cov_21.482299	UCP_stock	Caudovirales	Unclassified Caudovirales	virulent	867_0	unknown
NODE_140_length_3316_cov_5.015946	UCP_stock	Caudovirales	Siphoviridae	temperate	862_0	Bifidobacterium
NODE_368_length_4669_cov_3.695275	UCP_stock	Unassigned	Unassigned	virulent	Singleton	unknown
NODE_514_length_3629_cov_2.883884	UCP_stock	Unassigned	Unassigned	virulent	Singleton	unknown
NODE_8_length_7654_cov_3.500197	UCP_stock	Unassigned	Unassigned	virulent	679_0	unknown
NODE_27_length_25288_cov_14.252447	UCP_stock	Caudovirales	Siphoviridae	temperate	Overlap	unknown
NODE_147_length_3031_cov_3.448589	UCP_stock	Unassigned	Unassigned	temperate	Outlier	unknown
NODE_50_length_7497_cov_5.259339	UCP_stock	Unassigned	Unassigned	virulent	1004_0	unknown
NODE_313_length_5211_cov_3.038208	UCP_stock	Caudovirales	Siphoviridae	temperate	Singleton	Faecalibacterium
NODE_160_length_8148_cov_6.079081	UCP_stock	Caudovirales	Myoviridae	virulent	Singleton	unknown
NODE_128_length_6303_cov_5.071703	UCP_stock	Unassigned	Unassigned	virulent	Outlier	unknown
NODE_120_length_6231_cov_5.629696	UCP_stock	Caudovirales	Siphoviridae	virulent	486_0	Lactococcus
NODE_74_length_14476_cov_11.289716	UCP_stock	Caudovirales	Myoviridae	virulent	727_0	unknown
NODE_11_length_30881_cov_11.789755	UCP_stock	Caudovirales	Podoviridae	virulent	309_0	unknown
NODE_47_length_7061_cov_7.397802	UCP_stock	Caudovirales	crAss-like phage	virulent	779_0	unknown
NODE_54_length_8571_cov_5.844176	UCP_stock	Caudovirales	Unclassified Caudovirales	virulent	723_0	unknown
NODE_51_length_7401_cov_4.992513	UCP_stock	Caudovirales	crAss-like phage	virulent	Outlier	unknown
NODE_4_length_79291_cov_44.127694	UCP_stock	Caudovirales	Myoviridae	virulent	Overlap	unknown
NODE_128_length_3466_cov_4.032542	UCP_stock	Unassigned	crAss-like phage	virulent	678_0	unknown
NODE_17_length_35452_cov_95.594090	UCP_stock	Caudovirales	Siphoviridae	temperate	148_0	unknown
NODE_416_length_4181_cov_9.483762	UCP_stock	Caudovirales	Siphoviridae	virulent	Overlap	unknown
NODE_34_length_5311_cov_9.279680	UCP_stock	Caudovirales	Podoviridae	virulent	311_0	unknown
NODE_17_length_10166_cov_4.939274	UCP_stock	Unassigned	Unassigned	virulent	Overlap	unknown
NODE_143_length_3189_cov_7.567645	UCP_stock	Unassigned	crAss-like phage	virulent	Outlier	unknown
NODE_152_length_5783_cov_3.640538	UCP_stock	Unassigned	Unassigned	virulent	Overlap	unknown
NODE_6_length_20448_cov_7.623400	UCP_stock	Caudovirales	Podoviridae	virulent	1004_0	unknown
NODE_109_length_4279_cov_4.471117	UCP_stock	Unassigned	Unassigned	virulent	623_0	Bifidobacterium
NODE_128_length_9631_cov_17.984649	UCP_stock	Caudovirales	crAss-like phage	virulent	Overlap	unknown
NODE_145_length_3115_cov_6.948693	UCP_stock	Unassigned	Unassigned	virulent	873_0	unknown
NODE_32_length_4154_cov_6.572579	UCP_stock	Unassigned	Unassigned	virulent	Outlier	unknown
NODE_80_length_5781_cov_7.935732	UCP_stock	Unassigned	crAss-like phage	virulent	1029_0	unknown
NODE_385_length_4505_cov_19.360899	UCP_stock	Unassigned	Unassigned	virulent	892_0	unknown
NODE_171_length_5366_cov_9.732066	UCP_stock	Caudovirales	Unclassified Caudovirales	temperate	837_0	unknown
NODE_42_length_5346_cov_3.957097	UCP_stock	Unassigned	Unassigned	virulent	1013_0	unknown
NODE_217_length_4481_cov_3.125395	UCP_stock	Unassigned	Unassigned	virulent	623_0	Bifidobacterium
NODE_117_length_4012_cov_5.032600	UCP_stock	Caudovirales	Unclassified Caudovirales	virulent	Outlier	unknown
NODE_130_length_3585_cov_3.321530	UCP_stock	Caudovirales	Podoviridae	virulent	Outlier	unknown
NODE_16_length_21840_cov_13.035529	UCP_stock	Caudovirales	Siphoviridae	temperate	Outlier	unknown
NODE_87_length_5374_cov_5.098703	UCP_stock	Caudovirales	Siphoviridae	virulent	985_0	unknown
NODE_113_length_10760_cov_17.738347	UCP_stock	Caudovirales	Siphoviridae	virulent	723_0	Odoribacter
NODE_453_length_3929_cov_7.127001	UCP_stock	Unassigned	Unassigned	virulent	Outlier	Parabacteroides
NODE_169_length_5447_cov_9.710312	UCP_stock	Unassigned	Unassigned	virulent	Overlap	Bacteroides
NODE_65_length_9538_cov_5.443847	UCP_stock	Unassigned	Unassigned	virulent	Overlap	unknown
NODE_35_length_3663_cov_3.578991	UCP_stock	Unassigned	Unassigned	virulent	Outlier	unknown
NODE_9_length_16018_cov_7.041909	UCP_stock	Caudovirales	Podoviridae	virulent	Outlier	unknown
NODE_145_length_3304_cov_2.840259	UCP_stock	Unassigned	Unassigned	virulent	Outlier	Bacteroides
NODE_201_length_4663_cov_5.351128	UCP_stock	Unassigned	Unassigned	virulent	Outlier	unknown
NODE_110_length_4219_cov_6.051633	UCP_stock	Unassigned	Unassigned	virulent	Outlier	unknown
NODE_36_length_8255_cov_69.142195	UCP_stock	Caudovirales	Myoviridae	virulent	Outlier	unknown
NODE_113_length_6415_cov_5.910063	UCP_stock	Caudovirales	Unclassified Caudovirales	virulent	Overlap	unknown
NODE_102_length_4451_cov_10.791401	UCP_stock	Caudovirales	Podoviridae	virulent	Outlier	Erysipelatoclostridium
NODE_104_length_11838_cov_9.587202	UCP_stock	Caudovirales	Unclassified Caudovirales	temperate	561_0	Bifidobacterium
NODE_146_length_3059_cov_5.849534	UCP_stock	Unassigned	Unassigned	virulent	824_0	unknown
NODE_84_length_3474_cov_3.420591	UCP_stock	Unassigned	Unassigned	virulent	561_0	unknown
NODE_46_length_10211_cov_3.575719	UCP_stock	Caudovirales	Siphoviridae	temperate	238_0	unknown
NODE_103_length_4431_cov_5.250914	UCP_stock	Unassigned	Unassigned	virulent	Outlier	Parabacteroides
NODE_16_length_20921_cov_7.534746	UCP_stock	Caudovirales	Siphoviridae	virulent	Outlier	unknown
NODE_6_length_67110_cov_45.497711	UCP_stock	Caudovirales	Siphoviridae	temperate	Outlier	unknown
NODE_47_length_4790_cov_6.186484	UCP_stock	Caudovirales	Unclassified Caudovirales	virulent	548_0	Erysipelatoclostridium
NODE_144_length_8880_cov_4.874674	UCP_stock	Caudovirales	Siphoviridae	virulent	Outlier	unknown
NODE_70_length_14922_cov_20.483756	UCP_stock	Caudovirales	Siphoviridae	temperate	Overlap	Bifidobacterium
NODE_134_length_3491_cov_5.529977	UCP_stock	Unassigned	Unassigned	virulent	837_0	unknown
NODE_151_length_8495_cov_221.156635	UCP_stock	Caudovirales	Podoviridae	virulent	835_0	Eubacterium
NODE_17_length_19778_cov_7.243878	UCP_stock	Unassigned	Unassigned	temperate	Overlap	Bacteroides
NODE_149_length_3011_cov_3.639716	UCP_stock	Caudovirales	Siphoviridae	virulent	882_0	unknown
NODE_382_length_4535_cov_11.947321	UCP_stock	Caudovirales	Siphoviridae	virulent	Outlier	Lactococcus
NODE_432_length_4055_cov_67.501000	UCP_stock	Unassigned	Unassigned	virulent	1010_0	Bacteroides
NODE_150_length_5816_cov_4.105537	UCP_stock	Caudovirales	Siphoviridae	virulent	Outlier	unknown
NODE_147_length_4886_cov_4.312565	UCP_stock	Caudovirales	Siphoviridae	temperate	862_0	Bifidobacterium
NODE_482_length_3780_cov_43.422282	UCP_stock	Unassigned	Unassigned	virulent	Outlier	unknown
NODE_274_length_3734_cov_4.092960	UCP_stock	Caudovirales	Siphoviridae	virulent	488_0	Lactococcus
NODE_29_length_15428_cov_7.303194	UCP_stock	Caudovirales	Siphoviridae	virulent	312_0	unknown
NODE_280_length_3628_cov_5.140218	UCP_stock	Caudovirales	Unclassified Caudovirales	virulent	Outlier	unknown
NODE_50_length_9014_cov_8.338989	UCP_stock	Caudovirales	Myoviridae	virulent	423_0	unknown
NODE_189_length_7257_cov_12.717717	UCP_stock	Unassigned	Unassigned	virulent	Outlier	unknown
NODE_113_length_4156_cov_3.220434	UCP_stock	Unassigned	Unassigned	virulent	727_0	unknown
NODE_639_length_3130_cov_7.784065	UCP_stock	Caudovirales	Siphoviridae	virulent	151_0	unknown
NODE_92_length_3900_cov_3.451495	UCP_stock	Caudovirales	Siphoviridae	virulent	623_0	unknown
NODE_289_length_5427_cov_6.741065	UCP_stock	no_order_Microviridae	Microviridae	virulent	Overlap	Faecalibacterium
NODE_31_length_3387_cov_3.229892	UCP_stock	Unassigned	crAss-like phage	virulent	747_0	unknown
NODE_89_length_5243_cov_3.925790	UCP_stock	Unassigned	Unassigned	virulent	Outlier	unknown
NODE_8_length_27782_cov_13.995780	UCP_stock	Caudovirales	Unclassified Caudovirales	virulent	312_0	unknown
NODE_10_length_5910_cov_4.312553	UCP_stock	Unassigned	Unassigned	virulent	Outlier	unknown
NODE_5_length_71718_cov_100.322440	UCP_stock	Caudovirales	Siphoviridae	temperate	587_0	Bacteroides
NODE_126_length_3706_cov_5.048754	UCP_stock	Caudovirales	Siphoviridae	virulent	Outlier	Turicibacter
NODE_344_length_3022_cov_10.699360	UCP_stock	Caudovirales	Siphoviridae	virulent	489_0	unknown
NODE_53_length_6323_cov_4.754148	UCP_stock	Unassigned	Unassigned	virulent	Outlier	unknown
NODE_20_length_18854_cov_47.565828	UCP_stock	Caudovirales	Myoviridae	virulent	640_0	unknown
NODE_71_length_9056_cov_7.034663	UCP_stock	Caudovirales	Podoviridae	virulent	Outlier	unknown
NODE_270_length_3083_cov_5.170079	UCP_stock	Unassigned	Unassigned	virulent	Outlier	unknown
NODE_216_length_4483_cov_4.265583	UCP_stock	Caudovirales	Siphoviridae	virulent	623_0	unknown
NODE_154_length_3036_cov_6.633009	UCP_stock	Unassigned	Unassigned	virulent	Outlier	unknown
NODE_55_length_3754_cov_4.043255	UCP_stock	Caudovirales	Siphoviridae	virulent	Outlier	Flavonifractor
NODE_59_length_5872_cov_4.176895	UCP_stock	Caudovirales	Siphoviridae	virulent	1019_0	Bacteroides
NODE_60_length_16362_cov_37.728521	UCP_stock	Unassigned	Unassigned	virulent	679_0	unknown
NODE_32_length_6371_cov_4.515833	UCP_stock	Caudovirales	Siphoviridae	virulent	Outlier	unknown
NODE_47_length_17699_cov_66.459420	UCP_stock	Unassigned	Unassigned	virulent	Overlap	unknown
NODE_39_length_21136_cov_17.889521	UCP_stock	Caudovirales	Siphoviridae	virulent	623_0	Bifidobacterium
NODE_13_length_25083_cov_12.496564	UCP_stock	Caudovirales	Unclassified Caudovirales	virulent	679_0	Bacteroides
NODE_323_length_3167_cov_9.872751	UCP_stock	Caudovirales	Siphoviridae	virulent	487_0	unknown
NODE_177_length_4448_cov_2.377419	UCP_stock	Unassigned	Unassigned	virulent	Outlier	unknown
NODE_88_length_3454_cov_3.116211	UCP_stock	Unassigned	Unassigned	virulent	Outlier	unknown
NODE_84_length_13613_cov_91.889069	UCP_stock	Caudovirales	Podoviridae	virulent	548_0	Erysipelatoclostridium
NODE_364_length_4712_cov_4.662873	UCP_stock	Caudovirales	Siphoviridae	virulent	208_0	unknown
NODE_459_length_3890_cov_11.968188	UCP_stock	Unassigned	Unassigned	virulent	Outlier	Marvinbryantia
NODE_258_length_3910_cov_10.474449	UCP_stock	Caudovirales	Siphoviridae	virulent	154_0	unknown
NODE_23_length_28416_cov_18.871373	UCP_stock	Caudovirales	Siphoviridae	temperate	653_0	unknown
NODE_25_length_7263_cov_4.181465	UCP_stock	Caudovirales	Siphoviridae	virulent	Outlier	unknown
NODE_19_length_19054_cov_17.171167	UCP_stock	Caudovirales	Siphoviridae	temperate	Overlap	Eubacterium
NODE_133_length_4997_cov_52.284703	UCP_stock	Unassigned	Unassigned	virulent	835_0	Eubacterium
NODE_214_length_4486_cov_5.693974	UCP_stock	Caudovirales	Podoviridae	virulent	57_0	unknown
NODE_23_length_8150_cov_8.960099	UCP_stock	Unassigned	Unassigned	virulent	Overlap	unknown
NODE_81_length_5779_cov_4.744410	UCP_stock	Caudovirales	Siphoviridae	virulent	Overlap	Lactococcus
NODE_396_length_4406_cov_10.547001	UCP_stock	Unassigned	Unassigned	virulent	Singleton	unknown
NODE_88_length_13102_cov_12.925194	UCP_stock	Caudovirales	Podoviridae	virulent	57_0	Clostridium
NODE_65_length_6246_cov_101.735099	UCP_stock	no_order_Microviridae	Microviridae	virulent	536_0	Bacteroides
NODE_108_length_6933_cov_4.444170	UCP_stock	Caudovirales	Siphoviridae	virulent	615_0	unknown
NODE_43_length_10731_cov_8.535407	UCP_stock	Unassigned	Unassigned	virulent	Outlier	unknown
NODE_98_length_12226_cov_10.001232	UCP_stock	Caudovirales	Myoviridae	temperate	Singleton	unknown
NODE_16_length_19671_cov_8.560614	UCP_stock	Caudovirales	Siphoviridae	virulent	Overlap	unknown
NODE_52_length_8675_cov_11.287355	UCP_stock	Unassigned	Unassigned	virulent	Overlap	unknown
NODE_8_length_3272_cov_10.916071	UCP_stock	Caudovirales	Unclassified Caudovirales	virulent	Outlier	Clostridium
NODE_75_length_6092_cov_4.494285	UCP_stock	Caudovirales	Unclassified Caudovirales	temperate	561_0	Bifidobacterium
NODE_84_length_8046_cov_5.036416	UCP_stock	Caudovirales	Unclassified Caudovirales	virulent	Overlap	unknown
NODE_62_length_9804_cov_15.559442	UCP_stock	Caudovirales	Siphoviridae	virulent	Outlier	unknown
NODE_129_length_3607_cov_3.925676	UCP_stock	Unassigned	Unassigned	temperate	791_0	unknown
NODE_49_length_9257_cov_14.278418	UCP_stock	Unassigned	Unassigned	virulent	643_0	Bacteroides
NODE_41_length_12945_cov_9.006672	UCP_stock	Caudovirales	Siphoviridae	virulent	547_0	unknown
NODE_51_length_8824_cov_11.153951	UCP_stock	Caudovirales	Podoviridae	virulent	548_0	Erysipelatoclostridium
NODE_11_length_47124_cov_25.066009	UCP_stock	Caudovirales	Siphoviridae	temperate	782_0	Turicibacter
NODE_262_length_3840_cov_8.174901	UCP_stock	Unassigned	Unassigned	virulent	Outlier	unknown
NODE_44_length_19520_cov_6.275828	UCP_stock	Caudovirales	Siphoviridae	temperate	1057_0	Bifidobacterium
NODE_72_length_14776_cov_7.964065	UCP_stock	Caudovirales	Siphoviridae	virulent	1071_0	Bifidobacterium
NODE_307_length_5323_cov_18.041762	UCP_stock	Caudovirales	Siphoviridae	temperate	791_0	unknown
NODE_59_length_7532_cov_5.395346	UCP_stock	Caudovirales	Siphoviridae	temperate	1057_0	Bifidobacterium
NODE_93_length_4811_cov_6.759251	UCP_stock	Unassigned	Unassigned	virulent	Outlier	unknown
NODE_137_length_3476_cov_4.711488	UCP_stock	Unassigned	Unassigned	temperate	843_0	Bifidobacterium
NODE_103_length_11889_cov_15.466115	UCP_stock	Caudovirales	Siphoviridae	virulent	485_0	unknown
NODE_28_length_15530_cov_12.930339	UCP_stock	Unassigned	Unassigned	temperate	Overlap	Bacteroides
NODE_86_length_5464_cov_5.646145	UCP_stock	Caudovirales	Siphoviridae	virulent	Outlier	unknown
NODE_22_length_18780_cov_9.311135	UCP_stock	Unassigned	Unassigned	virulent	530_0	unknown
NODE_4_length_10781_cov_6.253216	UCP_stock	Unassigned	Unassigned	virulent	747_0	Bacteroides
NODE_73_length_6245_cov_6.227787	UCP_stock	no_order_Microviridae	Microviridae	virulent	811_0	unknown
NODE_62_length_6757_cov_4.461056	UCP_stock	Caudovirales	Podoviridae	virulent	Outlier	unknown
NODE_18_length_5273_cov_8.184170	UCP_stock	Unassigned	Unassigned	virulent	Outlier	unknown
NODE_43_length_5302_cov_4.088431	UCP_stock	Unassigned	Unassigned	virulent	916_0	unknown
NODE_257_length_5783_cov_24.140887	UCP_stock	Caudovirales	Siphoviridae	virulent	487_0	unknown
NODE_105_length_4413_cov_4.512850	UCP_stock	Caudovirales	Siphoviridae	virulent	Outlier	unknown
NODE_40_length_3788_cov_4.698634	UCP_stock	Unassigned	crAss-like phage	virulent	Outlier	Bacteroides
NODE_289_length_3530_cov_4.694676	UCP_stock	Caudovirales	Podoviridae	virulent	Outlier	unknown
NODE_1_length_64288_cov_107.441284	UCP_stock	Caudovirales	Podoviridae	virulent	Overlap	Bacteroides
NODE_8_length_31973_cov_20.319663	UCP_stock	Caudovirales	Siphoviridae	virulent	291_0	Murdochiella
NODE_98_length_7243_cov_10.892181	UCP_stock	Caudovirales	Siphoviridae	virulent	423_0	unknown
NODE_31_length_4737_cov_3.262281	UCP_stock	Unassigned	Unassigned	virulent	Outlier	unknown
NODE_20_length_3389_cov_3.843731	UCP_stock	Unassigned	crAss-like phage	virulent	Outlier	unknown
NODE_92_length_5208_cov_4.710460	UCP_stock	Caudovirales	Unclassified Caudovirales	virulent	1019_0	Bacteroides
NODE_46_length_4953_cov_20.180686	UCP_stock	Unassigned	crAss-like phage	virulent	Outlier	unknown
NODE_13_length_4250_cov_4.318951	UCP_stock	Unassigned	Unassigned	virulent	Outlier	unknown
NODE_10_length_4973_cov_4.797682	UCP_stock	Unassigned	crAss-like phage	virulent	Outlier	unknown
NODE_45_length_7605_cov_6.757351	UCP_stock	Caudovirales	Siphoviridae	virulent	874_0	unknown
NODE_540_length_3564_cov_7.988316	UCP_stock	Caudovirales	Siphoviridae	virulent	228_0	unknown
NODE_54_length_3829_cov_3.400901	UCP_stock	Caudovirales	Siphoviridae	virulent	Outlier	unknown
NODE_15_length_21697_cov_8.109463	UCP_stock	Caudovirales	Siphoviridae	virulent	291_0	Murdochiella
NODE_321_length_3194_cov_10.363492	UCP_stock	Unassigned	Unassigned	virulent	Singleton	unknown
NODE_62_length_3234_cov_3.627241	UCP_stock	Caudovirales	Siphoviridae	virulent	522_0	unknown
NODE_72_length_6245_cov_28.575283	UCP_stock	no_order_Microviridae	Microviridae	virulent	536_0	Bacteroides
NODE_9_length_5610_cov_3.872727	UCP_stock	Caudovirales	crAss-like phage	virulent	Outlier	unknown
NODE_119_length_3965_cov_4.518159	UCP_stock	Caudovirales	Siphoviridae	temperate	Overlap	unknown
NODE_151_length_3008_cov_4.244497	UCP_stock	Unassigned	Unassigned	virulent	892_0	unknown
NODE_45_length_10274_cov_6.575692	UCP_stock	Caudovirales	Siphoviridae	virulent	623_0	Bifidobacterium
NODE_66_length_6556_cov_10.481311	UCP_stock	Unassigned	Unassigned	virulent	Outlier	unknown
NODE_8_length_19491_cov_17.685635	UCP_stock	Caudovirales	Siphoviridae	virulent	155_0	unknown
NODE_19_length_20212_cov_5.876867	UCP_stock	Caudovirales	Siphoviridae	virulent	Overlap	Eubacterium
NODE_31_length_5518_cov_94.158704	UCP_stock	Unassigned	Unassigned	virulent	916_0	unknown
NODE_23_length_3364_cov_6.577214	UCP_stock	Unassigned	Unassigned	virulent	682_0	unknown
NODE_235_length_3511_cov_3.712095	UCP_stock	Unassigned	crAss-like phage	virulent	682_0	unknown
NODE_84_length_5518_cov_14.944719	UCP_stock	Unassigned	Unassigned	virulent	916_0	unknown
NODE_13_length_4813_cov_4.363388	UCP_stock	Unassigned	crAss-like phage	virulent	Outlier	unknown
NODE_74_length_6123_cov_14.090639	UCP_stock	no_order_Microviridae	Microviridae	virulent	809_0	unknown
NODE_52_length_5094_cov_5.404842	UCP_stock	Caudovirales	Podoviridae	virulent	58_0	Holdemania
NODE_9_length_6697_cov_10.937669	UCP_stock	Unassigned	Unassigned	virulent	Outlier	unknown
NODE_85_length_5491_cov_8.524099	UCP_stock	Unassigned	Unassigned	temperate	799_0	unknown
NODE_513_length_3630_cov_13.223497	UCP_stock	Caudovirales	Siphoviridae	virulent	486_0	Lactococcus
NODE_275_length_3712_cov_4.077659	UCP_stock	Unassigned	Unassigned	virulent	825_0	Bacteroides
NODE_96_length_4855_cov_9.974375	UCP_stock	Caudovirales	Unclassified Caudovirales	temperate	Outlier	unknown
NODE_17_length_3853_cov_15.091364	UCP_stock	no_order_Microviridae	Microviridae	virulent	536_0	Bacteroides
NODE_165_length_5518_cov_8.818598	UCP_stock	Unassigned	Unassigned	virulent	916_0	unknown
NODE_11_length_15904_cov_18.792668	UCP_stock	Unassigned	crAss-like phage	virulent	Outlier	unknown
NODE_63_length_6714_cov_6.953747	UCP_stock	Caudovirales	Siphoviridae	virulent	Outlier	unknown
NODE_35_length_12636_cov_5.350449	UCP_stock	Caudovirales	Siphoviridae	virulent	782_0	unknown
NODE_50_length_4255_cov_37.118571	UCP_stock	Unassigned	crAss-like phage	virulent	Outlier	Bacteroides
NODE_666_length_3020_cov_43.039123	UCP_stock	Caudovirales	Siphoviridae	virulent	489_0	unknown
NODE_34_length_4339_cov_4.742997	UCP_stock	Unassigned	Unassigned	virulent	Outlier	unknown
NODE_230_length_4257_cov_19.579724	UCP_stock	Unassigned	Unassigned	virulent	Singleton	Clostridium
NODE_145_length_8820_cov_118.231261	UCP_stock	Caudovirales	Podoviridae	virulent	59_0	unknown
NODE_225_length_6245_cov_25.459128	UCP_stock	no_order_Microviridae	Microviridae	virulent	811_0	unknown
NODE_25_length_25686_cov_163.209590	UCP_stock	Caudovirales	Siphoviridae	virulent	Outlier	unknown
NODE_34_length_8786_cov_16.146833	UCP_stock	Caudovirales	Siphoviridae	virulent	Outlier	unknown
NODE_17_length_5518_cov_7.799744	UCP_stock	Unassigned	Unassigned	virulent	916_0	unknown
NODE_64_length_15834_cov_94.060587	UCP_stock	Caudovirales	Podoviridae	virulent	Overlap	unknown
NODE_417_length_4180_cov_56.175515	UCP_stock	Unassigned	Unassigned	virulent	Singleton	Collinsella
NODE_57_length_16501_cov_11.323057	UCP_stock	Caudovirales	Siphoviridae	virulent	Outlier	unknown
NODE_61_length_6912_cov_8.514657	UCP_stock	Caudovirales	Siphoviridae	virulent	Outlier	unknown
NODE_8_length_35779_cov_34.457536	UCP_stock	Caudovirales	Podoviridae	virulent	676_0	Bacteroides
NODE_13_length_6206_cov_17.692733	UCP_stock	no_order_Microviridae	Microviridae	virulent	536_0	Bacteroides
NODE_608_length_3253_cov_16.896185	UCP_stock	Caudovirales	Siphoviridae	virulent	486_0	unknown
NODE_44_length_3374_cov_7.216029	UCP_stock	Unassigned	Unassigned	virulent	Outlier	unknown
NODE_303_length_3361_cov_4.797338	UCP_stock	Caudovirales	Myoviridae	virulent	107_0	Flavonifractor
NODE_33_length_5607_cov_20.974063	UCP_stock	Caudovirales	Unclassified Caudovirales	virulent	548_0	Erysipelatoclostridium
NODE_12_length_42826_cov_129.105095	UCP_stock	Caudovirales	Podoviridae	virulent	677_0	Bacteroides
NODE_18_length_8969_cov_5.376150	UCP_stock	Caudovirales	Siphoviridae	virulent	Outlier	unknown
NODE_40_length_3775_cov_2.854301	UCP_stock	Unassigned	crAss-like phage	virulent	Singleton	unknown
NODE_37_length_3494_cov_4.290491	UCP_stock	Unassigned	Unassigned	virulent	Outlier	unknown
NODE_200_length_4664_cov_7.959427	UCP_stock	Unassigned	Unassigned	virulent	530_0	unknown
NODE_60_length_7240_cov_16.893250	UCP_stock	Unassigned	crAss-like phage	virulent	Singleton	unknown
NODE_56_length_8455_cov_16.145595	UCP_stock	Caudovirales	Podoviridae	virulent	Overlap	Bacteroides
NODE_18_length_3880_cov_6.573595	UCP_stock	Unassigned	Unassigned	virulent	884_0	unknown
NODE_23_length_4321_cov_3.441397	UCP_stock	Caudovirales	Siphoviridae	virulent	Outlier	unknown
NODE_57_length_3495_cov_14.753779	UCP_stock	Caudovirales	Siphoviridae	virulent	Outlier	unknown
NODE_19_length_8833_cov_4.286512	UCP_stock	Unassigned	Unassigned	temperate	799_0	unknown
NODE_94_length_5161_cov_5.782609	UCP_stock	no_order_Microviridae	Microviridae	virulent	688_0	Bacteroides
NODE_77_length_14272_cov_1354.655131	UCP_stock	Caudovirales	Podoviridae	virulent	Overlap	unknown
NODE_48_length_11457_cov_5.288020	UCP_stock	Caudovirales	Siphoviridae	virulent	Outlier	unknown
NODE_38_length_5914_cov_30.776242	UCP_stock	Unassigned	crAss-like phage	virulent	Outlier	unknown
NODE_1_length_58003_cov_26.502692	UCP_stock	Caudovirales	Siphoviridae	temperate	148_0	unknown
NODE_6_length_23475_cov_23.039838	UCP_stock	Unassigned	Unassigned	virulent	676_0	Bacteroides
NODE_78_length_4853_cov_21.388287	UCP_stock	Caudovirales	crAss-like phage	virulent	Outlier	unknown
NODE_244_length_5962_cov_8.094295	UCP_stock	Unassigned	Unassigned	virulent	Singleton	Alistipes
NODE_1_length_90709_cov_582.132118	UCP_stock	Caudovirales	Siphoviridae	virulent	657_0	unknown
NODE_18_length_10958_cov_6.414748	UCP_stock	Unassigned	crAss-like phage	virulent	Outlier	unknown
NODE_31_length_7729_cov_33.411780	UCP_stock	Unassigned	Unassigned	virulent	Outlier	unknown
NODE_3_length_23616_cov_9.787063	UCP_stock	Caudovirales	crAss-like phage	virulent	677_0	unknown
NODE_23_length_5613_cov_5.903562	UCP_stock	Unassigned	crAss-like phage	virulent	Outlier	unknown
NODE_2_length_47368_cov_20.406083	UCP_stock	Caudovirales	Siphoviridae	virulent	657_0	unknown
NODE_28_length_6738_cov_11.348047	UCP_stock	Caudovirales	crAss-like phage	virulent	Outlier	unknown
NODE_11_length_28128_cov_27.424500	UCP_stock	Caudovirales	Siphoviridae	temperate	148_0	unknown
NODE_24_length_17573_cov_5.685809	UCP_stock	Caudovirales	Siphoviridae	virulent	1013_0	unknown
NODE_94_length_4917_cov_7.100576	UCP_stock	Unassigned	Unassigned	virulent	Outlier	unknown
NODE_83_length_5578_cov_16.566540	UCP_stock	Unassigned	Unassigned	virulent	884_0	unknown
NODE_4_length_37919_cov_12.412054	UCP_stock	Unassigned	Unassigned	virulent	Overlap	Bacteroides
NODE_228_length_6190_cov_257.296007	UCP_stock	Caudovirales	Siphoviridae	virulent	Outlier	unknown
NODE_55_length_8485_cov_21.716963	UCP_stock	Unassigned	Unassigned	virulent	Outlier	unknown
NODE_26_length_6191_cov_4.469035	UCP_stock	no_order_Microviridae	Microviridae	virulent	536_0	Bacteroides
NODE_163_length_3315_cov_3.533436	UCP_stock	no_order_Microviridae	Microviridae	virulent	688_0	Bacteroides
NODE_124_length_3730_cov_8.029932	UCP_stock	Unassigned	Unassigned	virulent	Outlier	unknown
NODE_108_length_4282_cov_12.504377	UCP_stock	Unassigned	Unassigned	virulent	609_0	unknown
NODE_120_length_10237_cov_4.532017	UCP_stock	Caudovirales	Siphoviridae	virulent	Singleton	Bifidobacterium
NODE_257_length_3188_cov_2.293967	UCP_stock	Unassigned	crAss-like phage	virulent	Outlier	unknown
NODE_36_length_6081_cov_5.554265	UCP_stock	Caudovirales	Unclassified Caudovirales	virulent	Overlap	unknown
NODE_5_length_27295_cov_41.509581	UCP_stock	Caudovirales	Podoviridae	virulent	677_0	unknown
NODE_14_length_4199_cov_3.972490	UCP_stock	Unassigned	Unassigned	virulent	682_0	unknown
NODE_142_length_9165_cov_57.924588	UCP_stock	Caudovirales	Podoviridae	virulent	Overlap	Holdemania
NODE_23_length_17648_cov_18.126982	UCP_stock	Caudovirales	Siphoviridae	virulent	Outlier	unknown
NODE_106_length_6944_cov_4.977355	UCP_stock	Unassigned	Unassigned	virulent	593_0	unknown
NODE_30_length_15357_cov_7.592472	UCP_stock	Caudovirales	Podoviridae	virulent	Overlap	Eggerthella
NODE_228_length_4291_cov_12.703258	UCP_stock	Caudovirales	Siphoviridae	virulent	Outlier	Lactococcus
NODE_127_length_3697_cov_5.268808	UCP_stock	Unassigned	Unassigned	virulent	Outlier	unknown
NODE_523_length_3595_cov_31.050847	UCP_stock	Unassigned	Unassigned	virulent	825_0	Bacteroides
NODE_121_length_3808_cov_4.586198	UCP_stock	no_order_Microviridae	Microviridae	virulent	Overlap	Faecalibacterium
NODE_37_length_4043_cov_3.805416	UCP_stock	Unassigned	crAss-like phage	virulent	Singleton	unknown
NODE_141_length_3250_cov_5.151174	UCP_stock	Caudovirales	Unclassified Caudovirales	virulent	Singleton	Bacteroides
NODE_13_length_13400_cov_5.674635	UCP_stock	Caudovirales	Unclassified Caudovirales	temperate	Outlier	Parabacteroides
NODE_17_length_20920_cov_14.666619	UCP_stock	Caudovirales	Siphoviridae	temperate	347_0	Flavonifractor
NODE_21_length_18862_cov_14.387037	UCP_stock	Caudovirales	Siphoviridae	virulent	Outlier	Flavonifractor
NODE_35_length_6171_cov_17.571288	UCP_stock	Unassigned	Unassigned	virulent	825_0	Bacteroides
NODE_10_length_28504_cov_42.819220	UCP_stock	Unassigned	Unassigned	virulent	657_0	unknown
NODE_64_length_6692_cov_5.774296	UCP_stock	Caudovirales	Siphoviridae	virulent	Outlier	unknown
NODE_15_length_13046_cov_6.746132	UCP_stock	Caudovirales	Siphoviridae	virulent	701_0	Bacteroides
NODE_35_length_13780_cov_23.194098	UCP_stock	Caudovirales	Podoviridae	virulent	Overlap	Holdemania
NODE_11_length_18757_cov_36.804032	UCP_stock	Unassigned	crAss-like phage	virulent	Outlier	unknown
NODE_6_length_8638_cov_3.541186	UCP_stock	Unassigned	Unassigned	virulent	Outlier	unknown
NODE_163_length_5578_cov_6.195727	UCP_stock	Unassigned	Unassigned	virulent	884_0	unknown
NODE_19_length_10797_cov_30.593279	UCP_stock	Caudovirales	crAss-like phage	virulent	Outlier	unknown
NODE_31_length_14781_cov_8.938476	UCP_stock	Caudovirales	Unclassified Caudovirales	temperate	Outlier	unknown
NODE_79_length_5982_cov_14.725831	UCP_stock	Unassigned	Unassigned	virulent	Singleton	Clostridium
NODE_243_length_4134_cov_2.507232	UCP_stock	Unassigned	Unassigned	virulent	Overlap	Flavonifractor
NODE_123_length_3783_cov_5.196352	UCP_stock	Unassigned	Unassigned	virulent	Outlier	unknown
NODE_98_length_4728_cov_7.433126	UCP_stock	Caudovirales	Siphoviridae	virulent	Outlier	unknown
NODE_2_length_56925_cov_39.818393	UCP_stock	Caudovirales	Siphoviridae	virulent	521_0	Bacteroides
NODE_14_length_13328_cov_39.249378	UCP_stock	Caudovirales	Siphoviridae	virulent	494_0	unknown
NODE_48_length_4778_cov_14.015033	UCP_stock	Caudovirales	Siphoviridae	virulent	Outlier	unknown
NODE_28_length_6565_cov_13.239939	UCP_stock	Caudovirales	Siphoviridae	virulent	Outlier	Lactococcus
NODE_10_length_31807_cov_33.620811	UCP_stock	Unassigned	Unassigned	virulent	657_0	unknown
NODE_106_length_4376_cov_118.174265	UCP_stock	Unassigned	Unassigned	virulent	581_0	Bacteroides
NODE_3_length_32565_cov_38.430944	UCP_stock	Caudovirales	Siphoviridae	temperate	148_0	unknown
NODE_58_length_7660_cov_4.354898	UCP_stock	Caudovirales	Siphoviridae	virulent	Outlier	unknown
NODE_21_length_18677_cov_23.298410	UCP_stock	Caudovirales	Podoviridae	virulent	701_0	Bacteroides
NODE_6_length_38237_cov_10.892908	UCP_stock	Caudovirales	Siphoviridae	virulent	593_0	Bacteroides
NODE_20_length_20172_cov_68.959338	UCP_stock	Caudovirales	Siphoviridae	virulent	494_0	unknown
NODE_27_length_15686_cov_9.424477	UCP_stock	Caudovirales	Podoviridae	virulent	573_0	Bifidobacterium
NODE_81_length_8178_cov_7.208297	UCP_stock	Caudovirales	Siphoviridae	virulent	609_0	unknown
NODE_22_length_7653_cov_5.192287	UCP_stock	Caudovirales	Siphoviridae	virulent	Outlier	Flavonifractor
NODE_7_length_8458_cov_5.526598	UCP_stock	Caudovirales	Siphoviridae	virulent	Outlier	Lactococcus
NODE_22_length_4376_cov_6.372599	UCP_stock	Unassigned	Unassigned	virulent	581_0	Bacteroides
NODE_10_length_22604_cov_43.534791	UCP_stock	Unassigned	Unassigned	virulent	657_0	unknown
NODE_3_length_44070_cov_49.889265	UCP_stock	Caudovirales	crAss-like phage	virulent	657_0	unknown
NODE_28_length_6412_cov_20.302658	UCP_stock	no_order_Microviridae	Microviridae	virulent	688_0	Bacteroides
NODE_44_length_10290_cov_4.662433	UCP_stock	Caudovirales	Siphoviridae	virulent	152_0	unknown
NODE_48_length_9955_cov_9.121616	UCP_stock	Unassigned	Unassigned	temperate	Outlier	unknown
NODE_101_length_4489_cov_4.153360	UCP_stock	no_order_Microviridae	Microviridae	virulent	527_0	unknown
NODE_27_length_6802_cov_9.510004	UCP_stock	Caudovirales	Podoviridae	virulent	Outlier	unknown
NODE_5_length_8929_cov_11.688754	UCP_stock	Caudovirales	Siphoviridae	virulent	494_0	unknown
NODE_7_length_36961_cov_14.691188	UCP_stock	Caudovirales	Myoviridae	virulent	Overlap	Flavonifractor
NODE_14_length_6123_cov_7.674357	UCP_stock	no_order_Microviridae	Microviridae	virulent	809_0	unknown
NODE_142_length_3243_cov_4.186951	UCP_stock	Unassigned	Unassigned	temperate	Singleton	unknown
NODE_143_length_3243_cov_4.065558	UCP_stock	Unassigned	Unassigned	virulent	Singleton	unknown
NODE_17_length_4011_cov_4.356421	UCP_stock	Caudovirales	crAss-like phage	virulent	Outlier	unknown
NODE_3_length_44406_cov_11.740299	UCP_stock	Caudovirales	Siphoviridae	temperate	579_0	Bacteroides
NODE_27_length_8334_cov_9.197729	UCP_stock	no_order_Microviridae	Microviridae	virulent	688_0	Bacteroides
NODE_74_length_4262_cov_71.943665	UCP_stock	Unassigned	Unassigned	virulent	572_0	Bacteroides
NODE_95_length_4897_cov_3.610492	UCP_stock	Unassigned	Unassigned	virulent	Singleton	unknown
NODE_46_length_11755_cov_305.487179	UCP_stock	Caudovirales	Siphoviridae	virulent	Outlier	unknown
NODE_70_length_6412_cov_394.261759	UCP_stock	no_order_Microviridae	Microviridae	virulent	688_0	Bacteroides
NODE_104_length_6954_cov_69.048413	UCP_stock	Unassigned	Unassigned	virulent	572_0	Bacteroides
NODE_6_length_33105_cov_13.879365	UCP_stock	Caudovirales	Siphoviridae	virulent	Outlier	Parabacteroides
NODE_15_length_22575_cov_42.172513	UCP_stock	Caudovirales	Siphoviridae	virulent	Outlier	unknown
NODE_10_length_6537_cov_772.358377	UCP_stock	no_order_Microviridae	Microviridae	virulent	688_0	Bacteroides
NODE_12_length_6267_cov_63180.829041	UCP_stock	no_order_Microviridae	Microviridae	virulent	536_0	Bacteroides
NODE_12_length_26875_cov_7.624497	UCP_stock	Caudovirales	Siphoviridae	virulent	Outlier	Holdemania
NODE_16_length_6013_cov_909.987580	UCP_stock	Unassigned	Unassigned	virulent	827_0	unknown
NODE_17_length_6005_cov_685.105882	UCP_stock	no_order_Microviridae	Microviridae	virulent	825_0	Bacteroides
NODE_23_length_3715_cov_7.548634	UCP_stock	Unassigned	Unassigned	virulent	572_0	Bacteroides
NODE_34_length_13505_cov_5.808625	UCP_stock	Caudovirales	Siphoviridae	virulent	Outlier	unknown
NODE_37_length_6005_cov_1519.389076	UCP_stock	no_order_Microviridae	Microviridae	virulent	825_0	Bacteroides
NODE_40_length_5716_cov_66.719837	UCP_stock	Unassigned	Unassigned	virulent	827_0	unknown
NODE_66_length_6267_cov_141.981809	UCP_stock	no_order_Microviridae	Microviridae	virulent	536_0	Bacteroides
NODE_68_length_6542_cov_6.279790	UCP_stock	Unassigned	Unassigned	virulent	Singleton	unknown
NODE_69_length_6537_cov_2944.866091	UCP_stock	no_order_Microviridae	Microviridae	virulent	688_0	Bacteroides
NODE_76_length_6013_cov_1467.564451	UCP_stock	Unassigned	Unassigned	virulent	827_0	unknown
NODE_81_length_6462_cov_14.545965	UCP_stock	no_order_Microviridae	Microviridae	virulent	688_0	Bacteroides
NODE_110_length_4866_cov_117.247558	UCP_stock	no_order_Microviridae	Microviridae	virulent	688_0	Bacteroides
NODE_111_length_4203_cov_358.540743	UCP_stock	Unassigned	Unassigned	virulent	572_0	Bacteroides
NODE_116_length_4083_cov_4.463009	UCP_stock	Caudovirales	Siphoviridae	virulent	Overlap	unknown
NODE_117_length_3313_cov_4.185390	UCP_stock	no_order_Microviridae	Microviridae	virulent	Outlier	Bacteroides
NODE_118_length_6537_cov_461.756711	UCP_stock	no_order_Microviridae	Microviridae	virulent	688_0	Bacteroides
NODE_193_length_4807_cov_38.403830	UCP_stock	Unassigned	Unassigned	virulent	Outlier	unknown
NODE_207_length_6553_cov_1303.646814	UCP_stock	Unassigned	Unassigned	virulent	572_0	Bacteroides
NODE_236_length_6079_cov_171.253818	UCP_stock	no_order_Microviridae	Microviridae	virulent	536_0	Bacteroides
NODE_78_length_4551_cov_4.161477	UCP_stock	Caudovirales	crAss-like phage	virulent	Outlier	Bacteroides
NODE_137_length_4193_cov_56.862736	UCP_stock	Unassigned	Unassigned	virulent	572_0	Bacteroides
NODE_332_length_5016_cov_5.626688	UCP_stock	Caudovirales	Myoviridae	virulent	414_0	unknown
NODE_625_length_3189_cov_2.810466	UCP_stock	Unassigned	Unassigned	temperate	967_0	unknown
NODE_5_length_12222_cov_188.413413	UCP_stock	no_order_Microviridae	Microviridae	virulent	536_0	Bacteroides
NODE_46_length_7123_cov_3.971562	UCP_stock	Caudovirales	Siphoviridae	virulent	815_0	unknown
NODE_29_length_3554_cov_3.016576	UCP_stock	no_order_Microviridae	Microviridae	virulent	536_0	Bacteroides
NODE_582_length_3360_cov_2.906505	UCP_stock	Unassigned	Unassigned	virulent	Singleton	Bifidobacterium
NODE_22_length_3789_cov_3.565881	UCP_stock	Caudovirales	Podoviridae	virulent	Outlier	unknown
NODE_238_length_6063_cov_41.977031	UCP_stock	Caudovirales	Siphoviridae	virulent	873_0	unknown
NODE_105_length_3617_cov_4.164795	UCP_stock	Unassigned	Unassigned	virulent	Singleton	Bacteroides
NODE_251_length_4028_cov_4.582431	UCP_stock	Caudovirales	Siphoviridae	virulent	Outlier	unknown
NODE_254_length_5796_cov_4.745515	UCP_stock	Unassigned	Unassigned	virulent	Singleton	unknown
NODE_148_length_8610_cov_4.069784	UCP_stock	Caudovirales	Unclassified Caudovirales	virulent	Outlier	unknown
NODE_673_length_3005_cov_3.553898	UCP_stock	Unassigned	Unassigned	virulent	918_0	unknown
NODE_141_length_3213_cov_5.087714	UCP_stock	Unassigned	Unassigned	virulent	852_0	unknown
NODE_140_length_9217_cov_59.309430	UCP_stock	Unassigned	Unassigned	virulent	864_0	unknown
NODE_155_length_5729_cov_6.002820	UCP_stock	Caudovirales	Siphoviridae	virulent	Outlier	unknown
NODE_309_length_5296_cov_3.487693	UCP_stock	Caudovirales	Siphoviridae	virulent	Singleton	unknown
NODE_648_length_3083_cov_4.003303	UCP_stock	Unassigned	Unassigned	virulent	922_0	unknown
NODE_202_length_4633_cov_3.646352	UCP_stock	Caudovirales	Siphoviridae	virulent	Outlier	unknown
NODE_180_length_5120_cov_8.912340	UCP_stock	Unassigned	Unassigned	virulent	643_0	Bacteroides
NODE_34_length_3781_cov_2.651100	UCP_stock	Unassigned	Unassigned	virulent	Outlier	unknown
NODE_345_length_3011_cov_3.334574	UCP_stock	Caudovirales	Unclassified Caudovirales	virulent	Outlier	unknown
NODE_17_length_5322_cov_4.154167	UCP_stock	Unassigned	Unassigned	virulent	Overlap	unknown
NODE_194_length_7011_cov_7.740368	UCP_stock	Unassigned	Unassigned	virulent	Singleton	unknown
NODE_36_length_12613_cov_6.569756	UCP_stock	Caudovirales	Unclassified Caudovirales	virulent	815_0	unknown
NODE_239_length_4163_cov_3.613681	UCP_stock	Caudovirales	Siphoviridae	virulent	Outlier	unknown
NODE_101_length_11978_cov_8.541978	UCP_stock	Caudovirales	Siphoviridae	temperate	Outlier	unknown
NODE_45_length_8760_cov_4.508903	UCP_stock	Unassigned	crAss-like phage	virulent	Outlier	unknown
NODE_6_length_12443_cov_49.074346	UCP_stock	no_order_Microviridae	Microviridae	virulent	536_0	Bacteroides
NODE_56_length_16588_cov_16.853929	UCP_stock	Caudovirales	Siphoviridae	temperate	852_0	unknown
NODE_3_length_41819_cov_15.469447	UCP_stock	Caudovirales	Podoviridae	virulent	708_0	unknown
NODE_268_length_5741_cov_6.516356	UCP_stock	Caudovirales	Unclassified Caudovirales	virulent	Outlier	Bacteroides
NODE_52_length_7191_cov_5.227719	UCP_stock	Caudovirales	Unclassified Caudovirales	temperate	Singleton	unknown
NODE_38_length_10625_cov_8.709461	UCP_stock	Caudovirales	Siphoviridae	virulent	707_0	Clostridium
NODE_67_length_5961_cov_12.023027	UCP_stock	Caudovirales	Unclassified Caudovirales	virulent	Overlap	unknown
NODE_117_length_4276_cov_3.977967	UCP_stock	Caudovirales	Unclassified Caudovirales	virulent	Overlap	unknown
NODE_562_length_3461_cov_4.374927	UCP_stock	Unassigned	Unassigned	virulent	Outlier	unknown
NODE_642_length_3109_cov_4.306811	UCP_stock	Unassigned	Unassigned	virulent	625_0	Clostridium
NODE_106_length_11525_cov_24.081343	UCP_stock	Caudovirales	Podoviridae	virulent	311_0	Parabacteroides
NODE_147_length_5838_cov_7.509943	UCP_stock	Caudovirales	Unclassified Caudovirales	virulent	706_0	unknown
NODE_146_length_8820_cov_5.546492	UCP_stock	Caudovirales	Siphoviridae	virulent	Singleton	unknown
NODE_589_length_3340_cov_3.835008	UCP_stock	Unassigned	Unassigned	virulent	Singleton	unknown
NODE_212_length_3401_cov_8.122975	UCP_stock	Caudovirales	Unclassified Caudovirales	virulent	Outlier	unknown
NODE_23_length_7584_cov_6.576039	UCP_stock	Unassigned	Unassigned	virulent	1004_0	unknown
NODE_236_length_4186_cov_4.107964	UCP_stock	Unassigned	Unassigned	virulent	604_0	unknown
NODE_197_length_6845_cov_5.142268	UCP_stock	Caudovirales	Unclassified Caudovirales	virulent	Singleton	unknown
NODE_49_length_11319_cov_6.623224	UCP_stock	Caudovirales	Siphoviridae	virulent	707_0	Clostridium
NODE_120_length_6501_cov_2.870152	UCP_stock	Caudovirales	Unclassified Caudovirales	virulent	Overlap	unknown
NODE_35_length_3153_cov_3.302776	UCP_stock	Unassigned	Unassigned	virulent	Outlier	unknown
NODE_49_length_17489_cov_8.337788	UCP_stock	Caudovirales	Siphoviridae	virulent	Outlier	unknown
NODE_189_length_4902_cov_3.914793	UCP_stock	Caudovirales	Siphoviridae	virulent	Outlier	unknown
NODE_13_length_16458_cov_9.110102	UCP_stock	Caudovirales	Siphoviridae	virulent	744_0	unknown
NODE_36_length_5795_cov_12.043554	UCP_stock	Caudovirales	Unclassified Caudovirales	virulent	Outlier	unknown
NODE_322_length_5084_cov_5.509843	UCP_stock	Unassigned	Unassigned	virulent	Overlap	unknown
NODE_139_length_6002_cov_4.262822	UCP_stock	Caudovirales	Myoviridae	temperate	297_0	unknown
NODE_42_length_10928_cov_6.540513	UCP_stock	Caudovirales	Siphoviridae	virulent	Overlap	unknown
NODE_295_length_5399_cov_6.715007	UCP_stock	Unassigned	Unassigned	virulent	Singleton	unknown
NODE_160_length_5625_cov_3.540395	UCP_stock	Caudovirales	Unclassified Caudovirales	virulent	671_0	unknown
NODE_260_length_3864_cov_35.205303	UCP_stock	Caudovirales	Siphoviridae	virulent	Outlier	unknown
NODE_231_length_4249_cov_2.789461	UCP_stock	Caudovirales	Unclassified Caudovirales	virulent	906_0	unknown
NODE_19_length_3049_cov_3.377088	UCP_stock	Caudovirales	crAss-like phage	virulent	Outlier	unknown
NODE_21_length_4821_cov_5.575535	UCP_stock	Unassigned	Unassigned	virulent	771_0	unknown
NODE_539_length_3564_cov_8.403249	UCP_stock	Caudovirales	Unclassified Caudovirales	virulent	414_0	unknown
NODE_1_length_57968_cov_8.412274	UCP_stock	Caudovirales	Podoviridae	virulent	309_0	unknown
NODE_43_length_19626_cov_7.112667	UCP_stock	Caudovirales	Siphoviridae	virulent	707_0	Clostridium
NODE_17_length_12707_cov_40.873933	UCP_stock	Caudovirales	Siphoviridae	virulent	744_0	unknown
NODE_123_length_10047_cov_7.060448	UCP_stock	Caudovirales	Unclassified Caudovirales	virulent	Overlap	unknown
NODE_50_length_17444_cov_7.635862	UCP_stock	Caudovirales	Siphoviridae	temperate	Outlier	Faecalibacterium
NODE_195_length_3508_cov_7.111787	UCP_stock	Unassigned	Unassigned	virulent	744_0	unknown
NODE_226_length_3506_cov_132.458418	UCP_stock	Unassigned	Unassigned	virulent	Singleton	unknown
NODE_398_length_4390_cov_4.660208	UCP_stock	Caudovirales	Siphoviridae	virulent	Outlier	unknown
NODE_286_length_3544_cov_3.132989	UCP_stock	Unassigned	Unassigned	virulent	1025_0	unknown
NODE_76_length_4966_cov_9.115659	UCP_stock	Unassigned	Unassigned	virulent	706_0	unknown
NODE_146_length_5843_cov_2.966137	UCP_stock	Caudovirales	Siphoviridae	temperate	482_0	Olsenella
NODE_21_length_7678_cov_11.009052	UCP_stock	Unassigned	Unassigned	temperate	837_0	unknown
NODE_31_length_24437_cov_9.336191	UCP_stock	Caudovirales	Siphoviridae	temperate	482_0	Olsenella
NODE_282_length_3606_cov_6.574486	UCP_stock	Unassigned	Unassigned	virulent	1016_0	unknown
NODE_80_length_3867_cov_3.918416	UCP_stock	Unassigned	crAss-like phage	virulent	Singleton	Bacteroides
NODE_18_length_8962_cov_5.591108	UCP_stock	Caudovirales	crAss-like phage	virulent	Outlier	unknown
NODE_107_length_6939_cov_5.695090	UCP_stock	Caudovirales	Unclassified Caudovirales	virulent	605_0	unknown
NODE_55_length_5765_cov_4.039930	UCP_stock	Caudovirales	crAss-like phage	virulent	Outlier	unknown
NODE_36_length_4230_cov_4.781557	UCP_stock	Caudovirales	Siphoviridae	virulent	Outlier	unknown
NODE_448_length_3948_cov_8.582841	UCP_stock	Unassigned	Unassigned	virulent	Singleton	unknown
NODE_95_length_7479_cov_5.029499	UCP_stock	Unassigned	Unassigned	virulent	781_0	unknown
NODE_57_length_5583_cov_3.931078	UCP_stock	Unassigned	Unassigned	virulent	1049_0	unknown
NODE_31_length_11690_cov_5.207907	UCP_stock	Caudovirales	Unclassified Caudovirales	virulent	Outlier	unknown
NODE_283_length_3600_cov_5.547532	UCP_stock	Unassigned	Unassigned	virulent	Outlier	unknown
NODE_377_length_4581_cov_2.687362	UCP_stock	Unassigned	Unassigned	virulent	Singleton	unknown
NODE_4_length_41128_cov_15.073552	UCP_stock	Caudovirales	Podoviridae	virulent	Overlap	unknown
NODE_164_length_5560_cov_4.993460	UCP_stock	Unassigned	Unassigned	virulent	311_0	Parabacteroides
NODE_27_length_6616_cov_4.238836	UCP_stock	Unassigned	Unassigned	virulent	864_0	unknown
NODE_11_length_40663_cov_1906.472099	UCP_stock	Caudovirales	Unclassified Caudovirales	virulent	781_0	unknown
NODE_69_length_4439_cov_4.707573	UCP_stock	Caudovirales	crAss-like phage	virulent	Outlier	Bacteroides
NODE_286_length_5457_cov_19.640133	UCP_stock	Unassigned	Unassigned	virulent	921_0	unknown
NODE_62_length_6437_cov_9.313225	UCP_stock	Caudovirales	Siphoviridae	virulent	744_0	unknown
NODE_276_length_3704_cov_12.009866	UCP_stock	Unassigned	Unassigned	virulent	837_0	unknown
NODE_662_length_3027_cov_4.000673	UCP_stock	Unassigned	Unassigned	temperate	1080_0	unknown
NODE_274_length_5605_cov_7.425586	UCP_stock	Caudovirales	Unclassified Caudovirales	virulent	Outlier	Parabacteroides
NODE_260_length_3295_cov_7.397531	UCP_stock	Caudovirales	Siphoviridae	virulent	Outlier	unknown
NODE_73_length_3050_cov_9.748247	UCP_stock	Unassigned	Unassigned	virulent	873_0	unknown
NODE_549_length_3521_cov_3.105020	UCP_stock	Unassigned	Unassigned	virulent	1070_0	unknown
NODE_488_length_3749_cov_4.256091	UCP_stock	Unassigned	Unassigned	virulent	958_0	unknown
NODE_66_length_5800_cov_5.870670	UCP_stock	Unassigned	crAss-like phage	virulent	Outlier	unknown
NODE_5_length_42492_cov_10.923675	UCP_stock	Caudovirales	Podoviridae	virulent	Outlier	unknown
NODE_154_length_5736_cov_4.260518	UCP_stock	Unassigned	Unassigned	virulent	Outlier	unknown
NODE_428_length_4103_cov_4.597332	UCP_stock	Unassigned	Unassigned	virulent	872_0	unknown
NODE_186_length_7295_cov_6.795580	UCP_stock	Unassigned	Unassigned	virulent	956_0	unknown
NODE_544_length_3545_cov_5.364470	UCP_stock	Unassigned	Unassigned	virulent	1036_0	unknown
NODE_133_length_6129_cov_6.628910	UCP_stock	Unassigned	Unassigned	virulent	836_0	unknown
NODE_443_length_3974_cov_2.953815	UCP_stock	Unassigned	Unassigned	virulent	Singleton	unknown
NODE_35_length_4978_cov_6.885233	UCP_stock	Caudovirales	Siphoviridae	virulent	744_0	unknown
NODE_419_length_4152_cov_3.879424	UCP_stock	Unassigned	Unassigned	virulent	836_0	unknown
NODE_319_length_3199_cov_4.671438	UCP_stock	Caudovirales	Unclassified Caudovirales	virulent	Outlier	unknown
NODE_109_length_6871_cov_6.847711	UCP_stock	no_order_Potyviridae	Potyviridae	virulent	Singleton	unknown
NODE_542_length_3549_cov_2.008300	UCP_stock	Unassigned	Unassigned	virulent	Singleton	unknown
NODE_8_length_9848_cov_8.932707	UCP_stock	Caudovirales	Siphoviridae	virulent	744_0	unknown
NODE_30_length_24623_cov_32.932148	UCP_stock	Caudovirales	Podoviridae	virulent	Outlier	unknown
NODE_86_length_13519_cov_9.933378	UCP_stock	Caudovirales	Podoviridae	virulent	311_0	unknown
NODE_45_length_12008_cov_6.767506	UCP_stock	Caudovirales	Siphoviridae	virulent	990_0	Bifidobacterium
NODE_61_length_3542_cov_40.162030	UCP_stock	Unassigned	Unassigned	virulent	744_0	unknown
NODE_658_length_3034_cov_17.200403	UCP_stock	Unassigned	Unassigned	virulent	1037_0	unknown
NODE_148_length_5838_cov_4.947086	UCP_stock	Unassigned	Unassigned	virulent	Singleton	unknown
NODE_447_length_3950_cov_5.153017	UCP_stock	Caudovirales	Siphoviridae	virulent	Outlier	unknown
NODE_221_length_4429_cov_3.740283	UCP_stock	Unassigned	Unassigned	virulent	Singleton	unknown
NODE_168_length_5457_cov_6.458719	UCP_stock	Unassigned	Unassigned	virulent	921_0	unknown
NODE_327_length_3138_cov_4.828090	UCP_stock	Unassigned	Unassigned	virulent	Outlier	unknown
NODE_290_length_5416_cov_5.976124	UCP_stock	Unassigned	Unassigned	virulent	958_0	unknown
NODE_42_length_8680_cov_9.289855	UCP_stock	Caudovirales	crAss-like phage	virulent	Outlier	unknown
NODE_408_length_4233_cov_8.864768	UCP_stock	Caudovirales	Siphoviridae	virulent	389_0	unknown
NODE_34_length_6050_cov_7.594495	UCP_stock	Caudovirales	Unclassified Caudovirales	virulent	230_0	unknown
NODE_461_length_3886_cov_4.413991	UCP_stock	Unassigned	Unassigned	virulent	Singleton	unknown
NODE_184_length_5068_cov_6.660483	UCP_stock	Caudovirales	Siphoviridae	virulent	Outlier	unknown
NODE_294_length_3477_cov_5.642022	UCP_stock	Unassigned	Unassigned	virulent	1026_0	unknown
NODE_12_length_6834_cov_8.308600	UCP_stock	Caudovirales	Unclassified Caudovirales	virulent	744_0	unknown
NODE_427_length_4118_cov_3.040118	UCP_stock	Unassigned	Unassigned	virulent	Singleton	unknown
NODE_93_length_4057_cov_5.243878	UCP_stock	Caudovirales	crAss-like phage	virulent	Outlier	unknown
NODE_292_length_5408_cov_4.728190	UCP_stock	Caudovirales	Unclassified Caudovirales	virulent	552_0	Bifidobacterium
NODE_27_length_12444_cov_86.809589	UCP_stock	no_order_Microviridae	Microviridae	virulent	536_0	Bacteroides
NODE_66_length_9339_cov_3.567428	UCP_stock	Caudovirales	Unclassified Caudovirales	virulent	Overlap	unknown
NODE_24_length_7506_cov_4.581264	UCP_stock	Caudovirales	Siphoviridae	virulent	744_0	unknown
NODE_52_length_10894_cov_5.218009	UCP_stock	Unassigned	Unassigned	virulent	922_0	unknown
NODE_402_length_4330_cov_5.258947	UCP_stock	Unassigned	Unassigned	virulent	1026_0	unknown
NODE_96_length_7471_cov_9.395901	UCP_stock	Unassigned	Unassigned	virulent	864_0	unknown
NODE_41_length_5583_cov_4.706404	UCP_stock	Unassigned	Unassigned	virulent	1051_0	unknown
NODE_37_length_4299_cov_3.873704	UCP_stock	Unassigned	Unassigned	virulent	679_0	unknown
NODE_534_length_3576_cov_3.947458	UCP_stock	Caudovirales	Unclassified Caudovirales	virulent	1069_0	unknown
NODE_136_length_9373_cov_17.771947	UCP_stock	Unassigned	Unassigned	temperate	837_0	unknown
NODE_240_length_4159_cov_3.550926	UCP_stock	Unassigned	Unassigned	virulent	865_0	unknown
NODE_21_length_30259_cov_31.018474	UCP_stock	Caudovirales	Siphoviridae	virulent	990_0	Bifidobacterium
NODE_85_length_13576_cov_6.913246	UCP_stock	Caudovirales	Podoviridae	virulent	605_0	unknown
NODE_510_length_3640_cov_2.158438	UCP_stock	Unassigned	Unassigned	virulent	Singleton	unknown
NODE_28_length_13531_cov_56.049941	UCP_stock	Caudovirales	Siphoviridae	virulent	230_0	unknown
NODE_162_length_8021_cov_3.375596	UCP_stock	Unassigned	Unassigned	virulent	Singleton	unknown
NODE_152_length_3006_cov_2.942054	UCP_stock	Caudovirales	Siphoviridae	virulent	Outlier	Odoribacter
NODE_604_length_3265_cov_3.548287	UCP_stock	Unassigned	Unassigned	virulent	1077_0	unknown
NODE_38_length_13472_cov_5.701125	UCP_stock	Caudovirales	Podoviridae	virulent	313_0	unknown
NODE_264_length_3787_cov_4.853966	UCP_stock	Caudovirales	Unclassified Caudovirales	temperate	Outlier	unknown
NODE_335_length_3063_cov_3.645944	UCP_stock	Caudovirales	Unclassified Caudovirales	virulent	1036_0	unknown
NODE_85_length_7963_cov_6.303364	UCP_stock	Caudovirales	Unclassified Caudovirales	virulent	313_0	Parabacteroides
NODE_238_length_4165_cov_10.465937	UCP_stock	Unassigned	Unassigned	virulent	1003_0	unknown
NODE_312_length_5222_cov_5.338881	UCP_stock	Unassigned	Unassigned	virulent	1003_0	unknown
NODE_114_length_6597_cov_3.809538	UCP_stock	Unassigned	Unassigned	virulent	735_0	unknown
NODE_359_length_4750_cov_5.736315	UCP_stock	Caudovirales	Siphoviridae	temperate	1042_0	unknown
NODE_25_length_16198_cov_6.850895	UCP_stock	Caudovirales	Siphoviridae	virulent	Singleton	unknown
NODE_617_length_3215_cov_3.396835	UCP_stock	Unassigned	Unassigned	virulent	Singleton	unknown
NODE_105_length_6971_cov_11.309283	UCP_stock	Unassigned	Unassigned	virulent	Overlap	Bacteroides
NODE_484_length_3770_cov_3.784388	UCP_stock	no_order_Microviridae	Microviridae	virulent	Outlier	Bacteroides
NODE_565_length_3446_cov_7.018579	UCP_stock	Unassigned	Unassigned	virulent	Singleton	unknown
NODE_628_length_3170_cov_3.684751	UCP_stock	Caudovirales	Unclassified Caudovirales	virulent	Singleton	unknown
NODE_634_length_3147_cov_2.427232	UCP_stock	Unassigned	Unassigned	virulent	Singleton	unknown
NODE_10_length_47836_cov_11.821875	UCP_stock	Caudovirales	Siphoviridae	temperate	564_0	Bacteroides
NODE_633_length_3147_cov_6.712807	UCP_stock	Unassigned	Unassigned	virulent	Singleton	unknown
NODE_198_length_4717_cov_3.931574	UCP_stock	Unassigned	Unassigned	virulent	967_0	Acinetobacter
NODE_75_length_4930_cov_6.280000	UCP_stock	Caudovirales	crAss-like phage	virulent	779_0	unknown
NODE_329_length_3126_cov_5.789645	UCP_stock	Caudovirales	Siphoviridae	virulent	485_0	unknown
NODE_449_length_3946_cov_3.781290	UCP_stock	Caudovirales	Myoviridae	virulent	1002_0	unknown
NODE_418_length_4165_cov_3.768370	UCP_stock	Caudovirales	Siphoviridae	virulent	823_0	unknown
NODE_124_length_6415_cov_19.041195	UCP_stock	no_order_Microviridae	Microviridae	virulent	689_0	Bacteroides
NODE_320_length_3198_cov_3.466752	UCP_stock	Unassigned	Unassigned	virulent	Singleton	unknown
NODE_168_length_7798_cov_6.278187	UCP_stock	Caudovirales	Myoviridae	virulent	Outlier	unknown
NODE_177_length_5159_cov_3.487657	UCP_stock	Caudovirales	Myoviridae	temperate	942_0	unknown
NODE_313_length_3225_cov_4.153312	UCP_stock	Unassigned	Unassigned	virulent	663_0	unknown
NODE_179_length_5131_cov_12.215327	UCP_stock	Caudovirales	crAss-like phage	virulent	Outlier	unknown
NODE_57_length_10294_cov_13.155484	UCP_stock	Unassigned	Unassigned	virulent	Outlier	Bifidobacterium
NODE_110_length_11263_cov_5.298537	UCP_stock	Caudovirales	Siphoviridae	virulent	675_0	Bacteroides
NODE_102_length_7069_cov_5.153550	UCP_stock	Caudovirales	Siphoviridae	virulent	552_0	Bifidobacterium
NODE_9_length_52492_cov_13.236589	UCP_stock	Caudovirales	Siphoviridae	temperate	148_0	unknown
NODE_247_length_4061_cov_4.464803	UCP_stock	Unassigned	Unassigned	virulent	Singleton	unknown
NODE_352_length_4814_cov_4.039504	UCP_stock	Unassigned	Unassigned	virulent	Singleton	unknown
NODE_267_length_3778_cov_2.973677	UCP_stock	Unassigned	Unassigned	virulent	Outlier	unknown
NODE_151_length_5809_cov_7.129301	UCP_stock	Unassigned	Unassigned	temperate	Singleton	unknown
NODE_580_length_3366_cov_8.359106	UCP_stock	Unassigned	Unassigned	virulent	536_0	Bacteroides
NODE_246_length_5935_cov_13.055612	UCP_stock	Caudovirales	Siphoviridae	virulent	294_0	unknown
NODE_332_length_3100_cov_3.167488	UCP_stock	Unassigned	Unassigned	virulent	Singleton	unknown
NODE_115_length_4139_cov_3.392997	UCP_stock	no_order_Microviridae	Microviridae	virulent	689_0	Bacteroides
NODE_224_length_4377_cov_4.135585	UCP_stock	Unassigned	Unassigned	virulent	Singleton	unknown
NODE_27_length_3052_cov_2.273273	UCP_stock	Unassigned	crAss-like phage	virulent	Outlier	unknown
NODE_326_length_3154_cov_3.850920	UCP_stock	Unassigned	Unassigned	virulent	592_0	unknown
NODE_119_length_6509_cov_4.527890	UCP_stock	Caudovirales	Siphoviridae	virulent	Singleton	unknown
NODE_20_length_8760_cov_3.811947	UCP_stock	Unassigned	crAss-like phage	virulent	Outlier	unknown
NODE_207_length_4599_cov_4.400748	UCP_stock	Unassigned	Unassigned	virulent	Singleton	unknown
NODE_252_length_3997_cov_5.260781	UCP_stock	Caudovirales	Siphoviridae	virulent	Overlap	unknown
NODE_114_length_4145_cov_3.541565	UCP_stock	Unassigned	Unassigned	virulent	733_0	unknown
NODE_456_length_3909_cov_4.652569	UCP_stock	Caudovirales	Myoviridae	virulent	Outlier	unknown
NODE_222_length_4427_cov_4.271729	UCP_stock	Unassigned	Unassigned	virulent	Singleton	unknown
NODE_123_length_6418_cov_5.692755	UCP_stock	Caudovirales	Myoviridae	virulent	796_0	unknown
NODE_88_length_7912_cov_6.053201	UCP_stock	Caudovirales	Siphoviridae	temperate	1042_0	unknown
NODE_204_length_4628_cov_4.465996	UCP_stock	Unassigned	Unassigned	virulent	Singleton	unknown
NODE_24_length_3932_cov_3.195770	UCP_stock	no_order_Microviridae	Microviridae	virulent	689_0	Bacteroides
NODE_46_length_18532_cov_9.314229	UCP_stock	Caudovirales	Siphoviridae	virulent	1024_0	unknown
NODE_27_length_15828_cov_11.083117	UCP_stock	Caudovirales	Siphoviridae	virulent	294_0	Absiella
NODE_250_length_4046_cov_4.649211	UCP_stock	Caudovirales	Unclassified Caudovirales	temperate	Singleton	Blautia
NODE_622_length_3205_cov_5.491429	UCP_stock	Unassigned	Unassigned	virulent	904_0	unknown
NODE_158_length_5639_cov_3.082915	UCP_stock	Unassigned	Unassigned	virulent	902_0	unknown
NODE_175_length_5257_cov_10.299116	UCP_stock	Unassigned	Unassigned	virulent	Singleton	unknown
NODE_615_length_3232_cov_49.335222	UCP_stock	Unassigned	Unassigned	virulent	Outlier	Bacteroides
NODE_374_length_4599_cov_3.025088	UCP_stock	Unassigned	Unassigned	virulent	735_0	unknown
NODE_237_length_4171_cov_6.194363	UCP_stock	Caudovirales	Myoviridae	virulent	1002_0	unknown
NODE_161_length_5610_cov_4.096310	UCP_stock	Unassigned	Unassigned	virulent	Outlier	unknown
NODE_270_length_3769_cov_3.101777	UCP_stock	Unassigned	Unassigned	virulent	Singleton	unknown
NODE_218_length_4476_cov_6.236146	UCP_stock	Unassigned	Unassigned	virulent	Singleton	unknown
NODE_509_length_3640_cov_5.849651	UCP_stock	Unassigned	Unassigned	temperate	1031_0	unknown
NODE_231_length_6130_cov_3.703374	UCP_stock	Unassigned	Unassigned	virulent	Singleton	unknown
NODE_375_length_4598_cov_4.136474	UCP_stock	Caudovirales	Unclassified Caudovirales	temperate	Singleton	unknown
NODE_245_length_4082_cov_3.805811	UCP_stock	Caudovirales	Unclassified Caudovirales	virulent	Singleton	unknown
NODE_64_length_9714_cov_23.207268	UCP_stock	Unassigned	crAss-like phage	virulent	Outlier	unknown
NODE_9_length_28700_cov_10.567115	UCP_stock	Caudovirales	Siphoviridae	temperate	564_0	Bacteroides
NODE_44_length_5099_cov_3.867367	UCP_stock	Unassigned	crAss-like phage	virulent	Outlier	unknown
NODE_273_length_3758_cov_3.098029	UCP_stock	Unassigned	Unassigned	virulent	Singleton	unknown
NODE_302_length_3368_cov_4.097797	UCP_stock	Unassigned	Unassigned	virulent	Singleton	unknown
NODE_301_length_3373_cov_3.653104	UCP_stock	Unassigned	Unassigned	virulent	Singleton	unknown
NODE_80_length_8241_cov_4.867090	UCP_stock	Caudovirales	Unclassified Caudovirales	temperate	1080_0	unknown
NODE_26_length_15861_cov_6.722700	UCP_stock	Caudovirales	Myoviridae	virulent	956_0	unknown
NODE_93_length_7508_cov_4.359587	UCP_stock	Unassigned	Unassigned	virulent	Singleton	unknown
NODE_265_length_3779_cov_4.615467	UCP_stock	Unassigned	Unassigned	virulent	Singleton	unknown
NODE_30_length_6415_cov_10.201101	UCP_stock	no_order_Microviridae	Microviridae	virulent	689_0	Bacteroides
NODE_53_length_4087_cov_13.141121	UCP_stock	Unassigned	crAss-like phage	virulent	Outlier	unknown
NODE_101_length_7124_cov_8.705899	UCP_stock	Unassigned	Unassigned	virulent	Outlier	unknown
NODE_233_length_4200_cov_2.674065	UCP_stock	Unassigned	Unassigned	virulent	Singleton	unknown
NODE_159_length_5636_cov_9.728543	UCP_stock	Unassigned	Unassigned	virulent	904_0	unknown
NODE_55_length_10488_cov_24.985718	UCP_stock	Caudovirales	crAss-like phage	virulent	952_0	unknown
NODE_183_length_5078_cov_6.361537	UCP_stock	Caudovirales	Siphoviridae	virulent	Outlier	Clostridium
NODE_227_length_4302_cov_5.550271	UCP_stock	Unassigned	Unassigned	virulent	Singleton	unknown
NODE_174_length_5281_cov_4.765786	UCP_stock	Caudovirales	Myoviridae	temperate	Singleton	unknown
NODE_130_length_6275_cov_4.410289	UCP_stock	Unassigned	Unassigned	virulent	829_0	unknown
NODE_196_length_4770_cov_5.329586	UCP_stock	Caudovirales	Myoviridae	virulent	Outlier	unknown
NODE_126_length_6342_cov_7.387943	UCP_stock	Unassigned	Unassigned	virulent	Singleton	unknown
NODE_291_length_3496_cov_3.584714	UCP_stock	Unassigned	Unassigned	virulent	Singleton	unknown
NODE_250_length_5846_cov_3.870316	UCP_stock	Caudovirales	Unclassified Caudovirales	temperate	942_0	unknown
NODE_114_length_10721_cov_7.264579	UCP_stock	Unassigned	Unassigned	virulent	541_0	unknown
NODE_350_length_3002_cov_2.803868	UCP_stock	Unassigned	Unassigned	virulent	Singleton	unknown
NODE_279_length_3671_cov_4.735066	UCP_stock	Caudovirales	Unclassified Caudovirales	temperate	Singleton	unknown
NODE_262_length_5768_cov_4.594434	UCP_stock	Unassigned	Unassigned	virulent	1016_0	unknown
NODE_186_length_4987_cov_4.585969	UCP_stock	Unassigned	Unassigned	virulent	Singleton	unknown
NODE_89_length_7799_cov_5.329287	UCP_stock	Unassigned	Unassigned	virulent	Singleton	unknown
NODE_343_length_3024_cov_2.839677	UCP_stock	Unassigned	Unassigned	virulent	Singleton	unknown
NODE_455_length_3912_cov_4.469277	UCP_stock	Unassigned	Unassigned	virulent	1059_0	unknown
NODE_129_length_6292_cov_4.874459	UCP_stock	Unassigned	Unassigned	virulent	Singleton	unknown
NODE_176_length_5160_cov_2.986876	UCP_stock	Unassigned	Unassigned	temperate	Singleton	unknown
NODE_211_length_6480_cov_9.278288	UCP_stock	Caudovirales	Myoviridae	virulent	733_0	Bacteroides
NODE_104_length_6975_cov_5.928902	UCP_stock	Unassigned	Unassigned	virulent	Singleton	unknown
NODE_86_length_7930_cov_6.933079	UCP_stock	Caudovirales	Unclassified Caudovirales	virulent	1070_0	unknown
NODE_116_length_6561_cov_6.255610	UCP_stock	Unassigned	Unassigned	virulent	Singleton	unknown
NODE_261_length_3845_cov_4.035884	UCP_stock	Unassigned	Unassigned	virulent	Singleton	unknown
NODE_307_length_3327_cov_3.418399	UCP_stock	Unassigned	Unassigned	virulent	Singleton	unknown
NODE_185_length_5003_cov_3.097413	UCP_stock	Unassigned	Unassigned	virulent	759_0	unknown
NODE_257_length_3918_cov_3.444473	UCP_stock	Unassigned	Unassigned	virulent	Singleton	unknown
NODE_110_length_6824_cov_7.232974	UCP_stock	Unassigned	Unassigned	virulent	Singleton	unknown
NODE_306_length_3332_cov_3.661276	UCP_stock	Unassigned	Unassigned	virulent	Singleton	unknown
NODE_53_length_10807_cov_7.297526	UCP_stock	Caudovirales	Unclassified Caudovirales	virulent	1069_0	unknown
NODE_341_length_3026_cov_2.623696	UCP_stock	Unassigned	Unassigned	virulent	Singleton	unknown
NODE_339_length_3034_cov_10.210473	UCP_stock	Unassigned	Unassigned	virulent	1037_0	unknown
NODE_99_length_7236_cov_14.654923	UCP_stock	Unassigned	Unassigned	virulent	541_0	unknown
NODE_401_length_4335_cov_13.604673	UCP_stock	Unassigned	Unassigned	virulent	1051_0	unknown
NODE_254_length_3974_cov_5.723909	UCP_stock	Unassigned	Unassigned	virulent	Singleton	unknown
NODE_166_length_5509_cov_6.867620	UCP_stock	Unassigned	Unassigned	virulent	918_0	unknown
NODE_92_length_7576_cov_15.570802	UCP_stock	Caudovirales	Unclassified Caudovirales	virulent	1024_0	unknown
NODE_44_length_12269_cov_8.195350	UCP_stock	Unassigned	Unassigned	virulent	784_0	unknown
NODE_39_length_4830_cov_4.567330	UCP_stock	Unassigned	Unassigned	virulent	723_0	unknown
NODE_284_length_3588_cov_3.439287	UCP_stock	Unassigned	Unassigned	virulent	Singleton	unknown
NODE_28_length_15604_cov_12.293652	UCP_stock	Caudovirales	Siphoviridae	virulent	823_0	unknown
NODE_136_length_6035_cov_6.822910	UCP_stock	Unassigned	Unassigned	virulent	Singleton	unknown
NODE_144_length_5898_cov_5.930857	UCP_stock	Unassigned	Unassigned	virulent	872_0	unknown
NODE_59_length_16423_cov_10.105205	UCP_stock	Caudovirales	Podoviridae	temperate	Overlap	unknown
NODE_333_length_3095_cov_3.345066	UCP_stock	Unassigned	Unassigned	virulent	Singleton	Clostridioides
NODE_157_length_5682_cov_4.046739	UCP_stock	Unassigned	Unassigned	virulent	Singleton	unknown
NODE_349_length_3003_cov_3.970149	UCP_stock	Unassigned	Unassigned	virulent	Singleton	unknown
NODE_210_length_6493_cov_8.530600	UCP_stock	Caudovirales	Unclassified Caudovirales	temperate	Outlier	Bacteroides
NODE_54_length_10745_cov_4.279139	UCP_stock	Caudovirales	Siphoviridae	virulent	Singleton	unknown
NODE_13_length_26099_cov_44.439449	UCP_stock	Caudovirales	Siphoviridae	temperate	723_0	Bacteroides
NODE_2_length_94439_cov_63.113833	UCP_stock	Caudovirales	Siphoviridae	virulent	554_0	unknown
NODE_162_length_5593_cov_4.410618	UCP_stock	Unassigned	Unassigned	virulent	Singleton	unknown
NODE_300_length_3421_cov_3.402852	UCP_stock	Unassigned	Unassigned	virulent	653_0	unknown
NODE_103_length_7032_cov_2.690555	UCP_stock	Caudovirales	Siphoviridae	virulent	Singleton	Bifidobacterium
NODE_70_length_9076_cov_6.224698	UCP_stock	Unassigned	Unassigned	virulent	Singleton	unknown
NODE_73_length_8884_cov_9.468003	UCP_stock	Caudovirales	Unclassified Caudovirales	virulent	1059_0	unknown
NODE_45_length_5085_cov_9.912326	UCP_stock	Unassigned	crAss-like phage	virulent	Outlier	unknown
NODE_31_length_15051_cov_7.328821	UCP_stock	Caudovirales	Siphoviridae	virulent	958_0	unknown
NODE_285_length_3563_cov_13.493729	UCP_stock	Unassigned	Unassigned	virulent	1024_0	unknown
NODE_223_length_4421_cov_3.809895	UCP_stock	Unassigned	Unassigned	virulent	Singleton	unknown
NODE_59_length_9939_cov_7.573351	UCP_stock	Unassigned	Unassigned	virulent	Singleton	unknown
NODE_310_length_3253_cov_4.109131	UCP_stock	Unassigned	Unassigned	virulent	Singleton	unknown
NODE_298_length_3445_cov_2.370206	UCP_stock	Unassigned	Unassigned	virulent	Singleton	unknown
NODE_210_length_4559_cov_12.748224	UCP_stock	Caudovirales	Siphoviridae	virulent	Singleton	Bacteroides
NODE_14_length_25050_cov_26.268094	UCP_stock	Unassigned	crAss-like phage	virulent	Outlier	unknown
NODE_178_length_5133_cov_7.403702	UCP_stock	Unassigned	Unassigned	virulent	Singleton	unknown
NODE_67_length_9262_cov_5.062778	UCP_stock	Caudovirales	Myoviridae	virulent	Singleton	unknown
NODE_5_length_39337_cov_37.904944	UCP_stock	Unassigned	Unassigned	virulent	554_0	unknown
NODE_34_length_14299_cov_10.697206	UCP_stock	Caudovirales	Siphoviridae	virulent	Overlap	unknown
NODE_346_length_3010_cov_4.623350	UCP_stock	Unassigned	Unassigned	virulent	Singleton	unknown
NODE_340_length_3033_cov_4.440900	UCP_stock	Unassigned	Unassigned	virulent	Singleton	unknown
NODE_292_length_3485_cov_3.769679	UCP_stock	Caudovirales	Unclassified Caudovirales	virulent	Singleton	unknown
NODE_209_length_4567_cov_6.567819	UCP_stock	Unassigned	Unassigned	virulent	Singleton	unknown
NODE_63_length_9751_cov_5.465759	UCP_stock	Unassigned	Unassigned	virulent	Singleton	unknown
NODE_91_length_7608_cov_7.396531	UCP_stock	Unassigned	Unassigned	virulent	Singleton	unknown
NODE_12_length_27897_cov_22.777494	UCP_stock	Caudovirales	Podoviridae	temperate	Overlap	unknown
NODE_30_length_15060_cov_9.489437	UCP_stock	Unassigned	Unassigned	temperate	1031_0	unknown
NODE_58_length_9947_cov_6.806814	UCP_stock	Caudovirales	Siphoviridae	virulent	1008_0	unknown
NODE_72_length_8972_cov_5.902882	UCP_stock	Caudovirales	Myoviridae	virulent	Singleton	unknown
NODE_77_length_8416_cov_11.286569	UCP_stock	Caudovirales	Siphoviridae	virulent	Singleton	unknown
NODE_83_length_8106_cov_7.907465	UCP_stock	Unassigned	Unassigned	virulent	1077_0	unknown
NODE_94_length_7482_cov_5.365289	UCP_stock	Caudovirales	Myoviridae	virulent	1033_0	unknown
NODE_113_length_6606_cov_4.772249	UCP_stock	Caudovirales	Siphoviridae	virulent	Outlier	Blautia
NODE_115_length_6593_cov_6.955032	UCP_stock	Unassigned	Unassigned	virulent	740_0	unknown
NODE_117_length_6554_cov_5.341283	UCP_stock	Caudovirales	Siphoviridae	virulent	Outlier	Blautia
NODE_121_length_6424_cov_4.523944	UCP_stock	Unassigned	Unassigned	virulent	Singleton	unknown
NODE_134_length_6127_cov_3.822134	UCP_stock	Caudovirales	Podoviridae	virulent	Outlier	unknown
NODE_141_length_5988_cov_5.814091	UCP_stock	Unassigned	Unassigned	virulent	865_0	unknown
NODE_153_length_5772_cov_6.665209	UCP_stock	Unassigned	Unassigned	virulent	897_0	unknown
NODE_173_length_5349_cov_5.745561	UCP_stock	Unassigned	Unassigned	virulent	Singleton	unknown
NODE_194_length_4794_cov_4.067947	UCP_stock	Unassigned	Unassigned	virulent	Singleton	unknown
NODE_205_length_4618_cov_6.717291	UCP_stock	Caudovirales	Myoviridae	virulent	Singleton	unknown
NODE_213_length_4497_cov_4.146556	UCP_stock	Unassigned	Unassigned	virulent	Singleton	unknown
NODE_215_length_4484_cov_2.746218	UCP_stock	Caudovirales	Siphoviridae	virulent	Outlier	unknown
NODE_220_length_4440_cov_4.171950	UCP_stock	Unassigned	Unassigned	virulent	Singleton	unknown
NODE_226_length_4361_cov_5.388063	UCP_stock	Caudovirales	Podoviridae	virulent	Singleton	unknown
NODE_229_length_4279_cov_4.160748	UCP_stock	Caudovirales	Podoviridae	virulent	Outlier	unknown
NODE_235_length_4189_cov_3.677068	UCP_stock	Unassigned	Unassigned	virulent	Singleton	unknown
NODE_242_length_4141_cov_6.091043	UCP_stock	Unassigned	Unassigned	virulent	Singleton	unknown
NODE_246_length_4065_cov_3.391521	UCP_stock	Unassigned	Unassigned	virulent	1009_0	unknown
NODE_256_length_3942_cov_9.479547	UCP_stock	Unassigned	Unassigned	virulent	Singleton	unknown
NODE_268_length_3777_cov_3.121709	UCP_stock	Unassigned	Unassigned	virulent	1017_0	unknown
NODE_278_length_3698_cov_4.467197	UCP_stock	Unassigned	Unassigned	virulent	1009_0	unknown
NODE_308_length_3299_cov_4.387793	UCP_stock	Unassigned	Unassigned	virulent	Singleton	unknown
NODE_312_length_3242_cov_4.217132	UCP_stock	Unassigned	Unassigned	virulent	Singleton	unknown
NODE_337_length_3041_cov_4.107167	UCP_stock	Unassigned	Unassigned	virulent	Singleton	unknown
NODE_342_length_3024_cov_3.433142	UCP_stock	Unassigned	Unassigned	temperate	Singleton	unknown
NODE_173_length_7716_cov_115.304399	UCP_stock	Caudovirales	Siphoviridae	temperate	862_0	Bifidobacterium
NODE_27_length_3189_cov_3.322272	UCP_stock	Unassigned	Unassigned	virulent	Outlier	Bifidobacterium
NODE_93_length_12679_cov_130.298083	UCP_stock	Caudovirales	Siphoviridae	virulent	1060_0	Bifidobacterium
NODE_317_length_5153_cov_22.139859	UCP_stock	no_order_Microviridae	Microviridae	virulent	624_0	Flavonifractor
NODE_18_length_5106_cov_4.478321	UCP_stock	no_order_Microviridae	Microviridae	virulent	624_0	Flavonifractor
NODE_20_length_4833_cov_10.911888	UCP_stock	Unassigned	Unassigned	virulent	572_0	Bacteroides
NODE_356_length_4784_cov_904.785367	UCP_stock	Unassigned	Unassigned	virulent	572_0	Bacteroides
NODE_14_length_40719_cov_1723.326259	UCP_stock	Caudovirales	Siphoviridae	temperate	347_0	Flavonifractor
NODE_1_length_40790_cov_11.549994	UCP_stock	Caudovirales	Siphoviridae	temperate	347_0	Flavonifractor
NODE_15_length_6062_cov_7.608956	UCP_stock	Unassigned	Unassigned	virulent	825_0	Bacteroides
NODE_290_length_3496_cov_4.755594	UCP_stock	Unassigned	Unassigned	virulent	713_0	unknown
NODE_42_length_6028_cov_7.581115	UCP_stock	Caudovirales	Unclassified Caudovirales	virulent	707_0	Clostridium
NODE_32_length_6931_cov_4.796102	UCP_stock	Unassigned	Unassigned	virulent	296_0	unknown
NODE_45_length_10517_cov_8.300898	UCP_stock	Caudovirales	Siphoviridae	virulent	1060_0	Bifidobacterium
NODE_107_length_3584_cov_2.882686	UCP_stock	Unassigned	Unassigned	virulent	Outlier	unknown
NODE_127_length_6331_cov_4.922403	UCP_stock	Caudovirales	Podoviridae	virulent	243_0	Salmonella
NODE_110_length_6034_cov_8.921559	UCP_stock	Caudovirales	Unclassified Caudovirales	virulent	Outlier	unknown
NODE_279_length_5532_cov_4.784371	UCP_stock	Caudovirales	Siphoviridae	virulent	945_0	Bacteroides
NODE_17_length_7620_cov_7.476140	UCP_stock	Unassigned	Unassigned	virulent	Singleton	unknown
NODE_73_length_5294_cov_3.273525	UCP_stock	Caudovirales	Siphoviridae	virulent	Outlier	unknown
NODE_121_length_4237_cov_11.645624	UCP_stock	Unassigned	Unassigned	virulent	784_0	unknown
NODE_31_length_5876_cov_5.467617	UCP_stock	Unassigned	Unassigned	temperate	Outlier	Bacteroides
NODE_226_length_3598_cov_8.172735	UCP_stock	Unassigned	Unassigned	virulent	969_0	Bacteroides
NODE_77_length_4699_cov_5.147287	UCP_stock	Caudovirales	Siphoviridae	virulent	Outlier	unknown
NODE_75_length_4134_cov_3.938465	UCP_stock	Caudovirales	Siphoviridae	virulent	Overlap	unknown
NODE_210_length_3469_cov_3.266550	UCP_stock	Unassigned	Unassigned	virulent	Outlier	unknown
NODE_15_length_8047_cov_7.335836	UCP_stock	Caudovirales	Siphoviridae	virulent	Outlier	unknown
NODE_26_length_6702_cov_23.542350	UCP_stock	Unassigned	Unassigned	temperate	639_0	unknown
NODE_74_length_8808_cov_4.851023	UCP_stock	Caudovirales	Siphoviridae	temperate	231_0	unknown
NODE_285_length_5492_cov_4.766047	UCP_stock	Caudovirales	Siphoviridae	virulent	Outlier	unknown
NODE_44_length_7182_cov_5.210046	UCP_stock	Caudovirales	Siphoviridae	virulent	Overlap	unknown
NODE_28_length_11599_cov_7.811071	UCP_stock	Caudovirales	Unclassified Caudovirales	temperate	852_0	unknown
NODE_56_length_5657_cov_4.682435	UCP_stock	Unassigned	Unassigned	virulent	Overlap	unknown
NODE_280_length_5525_cov_4.879525	UCP_stock	Caudovirales	Siphoviridae	virulent	Outlier	unknown
NODE_87_length_3558_cov_4.519555	UCP_stock	Unassigned	Unassigned	virulent	584_0	unknown
NODE_232_length_3505_cov_6.288986	UCP_stock	Caudovirales	Siphoviridae	virulent	Outlier	unknown
NODE_48_length_3434_cov_6.199467	UCP_stock	Unassigned	Unassigned	virulent	Singleton	unknown
NODE_31_length_7440_cov_3.805416	UCP_stock	Unassigned	Unassigned	virulent	906_0	unknown
NODE_47_length_4168_cov_4.290299	UCP_stock	Caudovirales	Siphoviridae	virulent	Overlap	unknown
NODE_38_length_4344_cov_6.668454	UCP_stock	Unassigned	Unassigned	temperate	Outlier	unknown
NODE_111_length_5503_cov_6.579479	UCP_stock	Unassigned	Unassigned	virulent	Singleton	unknown
NODE_39_length_3003_cov_3.151967	UCP_stock	Unassigned	Unassigned	virulent	Outlier	unknown
NODE_89_length_5099_cov_3.950238	UCP_stock	Caudovirales	Unclassified Caudovirales	virulent	815_0	unknown
NODE_33_length_14453_cov_7.133907	UCP_stock	Caudovirales	Podoviridae	temperate	244_0	Salmonella
NODE_124_length_5873_cov_12.553799	UCP_stock	Caudovirales	Unclassified Caudovirales	temperate	231_0	unknown
NODE_8_length_31970_cov_9.920508	UCP_stock	Caudovirales	Siphoviridae	virulent	945_0	Bacteroides
NODE_198_length_3582_cov_5.139212	UCP_stock	Caudovirales	Unclassified Caudovirales	virulent	Outlier	unknown
NODE_4_length_21051_cov_5.670080	UCP_stock	Caudovirales	Siphoviridae	temperate	231_0	unknown
NODE_81_length_4704_cov_5.928372	UCP_stock	Unassigned	Unassigned	virulent	1073_0	unknown
NODE_64_length_3336_cov_13.444072	UCP_stock	Caudovirales	Unclassified Caudovirales	virulent	Outlier	unknown
NODE_29_length_4878_cov_3.664731	UCP_stock	Unassigned	Unassigned	temperate	852_0	unknown
NODE_60_length_3371_cov_3.396261	UCP_stock	Caudovirales	Unclassified Caudovirales	virulent	Outlier	unknown
NODE_164_length_4117_cov_4.144510	UCP_stock	Unassigned	Unassigned	virulent	584_0	unknown
NODE_17_length_10990_cov_4.007225	UCP_stock	Caudovirales	Myoviridae	temperate	907_0	unknown
NODE_25_length_8038_cov_3.653263	UCP_stock	Caudovirales	Unclassified Caudovirales	temperate	907_0	unknown
NODE_13_length_6155_cov_4.783934	UCP_stock	Unassigned	Unassigned	virulent	296_0	unknown
NODE_48_length_3157_cov_4.906834	UCP_stock	Unassigned	Unassigned	virulent	Outlier	unknown
NODE_71_length_3226_cov_4.301798	UCP_stock	Caudovirales	Podoviridae	virulent	243_0	Salmonella
NODE_59_length_6901_cov_35.544990	UCP_stock	Unassigned	Unassigned	virulent	571_0	Bacteroides
NODE_76_length_14327_cov_7.168021	UCP_stock	Caudovirales	Siphoviridae	virulent	293_0	unknown
NODE_77_length_4918_cov_3.282130	UCP_stock	Caudovirales	Siphoviridae	virulent	Outlier	unknown
NODE_15_length_14029_cov_6.432303	UCP_stock	Caudovirales	Siphoviridae	virulent	249_0	Lawsonibacter
NODE_219_length_4447_cov_7.424863	UCP_stock	Unassigned	Unassigned	virulent	539_0	unknown
NODE_16_length_13596_cov_5.412377	UCP_stock	Caudovirales	Siphoviridae	virulent	249_0	Flavonifractor
NODE_162_length_4686_cov_4.265385	UCP_stock	Caudovirales	Unclassified Caudovirales	temperate	Outlier	unknown
NODE_472_length_3843_cov_5.382524	UCP_stock	Caudovirales	Siphoviridae	virulent	154_0	unknown
NODE_212_length_3762_cov_2.836256	UCP_stock	Caudovirales	Myoviridae	virulent	773_0	unknown
NODE_124_length_4530_cov_7.713520	UCP_stock	Unassigned	Unassigned	virulent	Outlier	unknown
NODE_38_length_3487_cov_3.408508	UCP_stock	Unassigned	Unassigned	virulent	Outlier	unknown
NODE_40_length_4728_cov_5.914616	UCP_stock	Caudovirales	Siphoviridae	virulent	584_0	unknown
NODE_292_length_3078_cov_32.716176	UCP_stock	Unassigned	Unassigned	virulent	873_0	Collinsella
NODE_42_length_7763_cov_7.821354	UCP_stock	Caudovirales	Siphoviridae	virulent	Singleton	unknown
NODE_114_length_4828_cov_6.198408	UCP_stock	Unassigned	Unassigned	virulent	734_0	Staphylococcus
NODE_87_length_5371_cov_6.166667	UCP_stock	Unassigned	Unassigned	virulent	Singleton	unknown
NODE_36_length_5052_cov_13.813488	UCP_stock	Unassigned	Unassigned	virulent	Outlier	unknown
NODE_40_length_4634_cov_5.496833	UCP_stock	Caudovirales	Siphoviridae	virulent	912_0	unknown
NODE_29_length_12335_cov_17.198697	UCP_stock	Unassigned	Unassigned	virulent	640_0	unknown
NODE_45_length_3887_cov_3.700157	UCP_stock	Unassigned	Unassigned	virulent	855_0	unknown
NODE_158_length_4127_cov_4.607564	UCP_stock	Caudovirales	Siphoviridae	virulent	901_0	unknown
NODE_46_length_3217_cov_3.453510	UCP_stock	Unassigned	Unassigned	virulent	Outlier	unknown
NODE_586_length_3354_cov_2.428615	UCP_stock	Unassigned	Unassigned	virulent	937_0	unknown
NODE_24_length_18718_cov_7.947811	UCP_stock	Caudovirales	Siphoviridae	virulent	803_0	unknown
NODE_440_length_3982_cov_7.057550	UCP_stock	Caudovirales	Siphoviridae	virulent	912_0	unknown
NODE_91_length_3219_cov_3.956384	UCP_stock	Caudovirales	Siphoviridae	virulent	Outlier	unknown
NODE_80_length_3432_cov_3.228013	UCP_stock	Caudovirales	Unclassified Caudovirales	virulent	231_0	unknown
NODE_201_length_3924_cov_5.143189	UCP_stock	Unassigned	Unassigned	virulent	574_0	unknown
NODE_131_length_3547_cov_3.141466	UCP_stock	Caudovirales	Siphoviridae	virulent	522_0	Bacteroides
NODE_53_length_3492_cov_7.248763	UCP_stock	Caudovirales	Unclassified Caudovirales	temperate	908_0	unknown
NODE_23_length_4884_cov_2.413957	UCP_stock	Caudovirales	Siphoviridae	temperate	Singleton	unknown
NODE_227_length_3239_cov_6.808731	UCP_stock	Caudovirales	Myoviridae	virulent	Singleton	unknown
NODE_35_length_3076_cov_2.861304	UCP_stock	Unassigned	Unassigned	temperate	Outlier	Bacteroides
NODE_14_length_14146_cov_10.070116	UCP_stock	Caudovirales	Podoviridae	virulent	57_0	unknown
NODE_78_length_3923_cov_2.893485	UCP_stock	Caudovirales	Unclassified Caudovirales	virulent	912_0	unknown
NODE_16_length_3873_cov_3.533263	UCP_stock	Caudovirales	Siphoviridae	virulent	231_0	unknown
NODE_6_length_8502_cov_5.090801	UCP_stock	Caudovirales	Siphoviridae	virulent	296_0	unknown
NODE_3_length_13185_cov_12.426200	UCP_stock	Caudovirales	Myoviridae	virulent	640_0	unknown
NODE_71_length_5137_cov_4.785714	UCP_stock	Caudovirales	Siphoviridae	temperate	Overlap	unknown
NODE_27_length_9657_cov_4.449906	UCP_stock	Caudovirales	Podoviridae	virulent	244_0	Salmonella
NODE_76_length_3272_cov_3.642835	UCP_stock	Unassigned	Unassigned	virulent	Singleton	Bacteroides
NODE_63_length_3451_cov_4.808304	UCP_stock	Caudovirales	Siphoviridae	virulent	Outlier	unknown
NODE_43_length_3956_cov_3.093566	UCP_stock	Unassigned	Unassigned	virulent	Outlier	unknown
NODE_22_length_5554_cov_6.556647	UCP_stock	Caudovirales	Siphoviridae	virulent	231_0	unknown
NODE_82_length_4353_cov_4.978129	UCP_stock	Unassigned	Unassigned	virulent	945_0	unknown
NODE_48_length_4237_cov_8.532520	UCP_stock	Caudovirales	Unclassified Caudovirales	virulent	Outlier	Bacteroides
NODE_128_length_3980_cov_4.067771	UCP_stock	Caudovirales	Unclassified Caudovirales	virulent	812_0	unknown
NODE_47_length_3613_cov_6.564885	UCP_stock	Unassigned	Unassigned	virulent	Outlier	unknown
NODE_5_length_8357_cov_10.649121	UCP_stock	Caudovirales	Unclassified Caudovirales	temperate	1030_0	Bacteroides
NODE_12_length_13709_cov_7.114838	UCP_stock	Unassigned	Unassigned	virulent	819_0	unknown
NODE_6_length_33136_cov_29.376530	UCP_stock	Caudovirales	Siphoviridae	temperate	231_0	unknown
NODE_234_length_4194_cov_4.600387	UCP_stock	Caudovirales	Myoviridae	virulent	Overlap	unknown
NODE_267_length_3107_cov_3.221166	UCP_stock	Unassigned	Unassigned	virulent	Outlier	unknown
NODE_155_length_8334_cov_7.283609	UCP_stock	Caudovirales	Siphoviridae	virulent	539_0	unknown
NODE_244_length_3335_cov_5.540244	UCP_stock	Caudovirales	Myoviridae	virulent	Overlap	unknown
NODE_42_length_3898_cov_4.117096	UCP_stock	Unassigned	Unassigned	virulent	855_0	unknown
NODE_56_length_7110_cov_10.997023	UCP_stock	Unassigned	Unassigned	temperate	852_0	unknown
NODE_53_length_3256_cov_3.476101	UCP_stock	Unassigned	Unassigned	virulent	Overlap	unknown
NODE_27_length_6727_cov_5.662920	UCP_stock	Caudovirales	Siphoviridae	virulent	252_0	Lawsonibacter
NODE_15_length_13114_cov_4.931005	UCP_stock	Caudovirales	Unclassified Caudovirales	virulent	584_0	unknown
NODE_367_length_4696_cov_4.776772	UCP_stock	Caudovirales	Myoviridae	virulent	Outlier	unknown
NODE_18_length_13786_cov_6.311922	UCP_stock	Caudovirales	Siphoviridae	temperate	Overlap	unknown
NODE_55_length_5148_cov_6.587473	UCP_stock	Unassigned	Unassigned	virulent	540_0	unknown
NODE_295_length_3065_cov_13.283013	UCP_stock	Unassigned	Unassigned	virulent	604_0	unknown
NODE_464_length_3874_cov_7.111809	UCP_stock	Caudovirales	Myoviridae	virulent	Overlap	unknown
NODE_254_length_3050_cov_4.439065	UCP_stock	Unassigned	Unassigned	virulent	Singleton	unknown
NODE_53_length_3290_cov_2.479444	UCP_stock	Unassigned	Unassigned	virulent	654_0	unknown
NODE_59_length_3380_cov_4.968421	UCP_stock	Unassigned	Unassigned	virulent	Overlap	unknown
NODE_215_length_3705_cov_37.818356	UCP_stock	Caudovirales	Siphoviridae	virulent	Outlier	unknown
NODE_39_length_10106_cov_7.190926	UCP_stock	Caudovirales	Siphoviridae	virulent	1001_0	unknown
NODE_12_length_20780_cov_24.590350	UCP_stock	Caudovirales	Siphoviridae	virulent	Outlier	Bacteroides
NODE_442_length_3978_cov_3.294927	UCP_stock	Unassigned	Unassigned	virulent	874_0	unknown
NODE_142_length_3314_cov_7.423443	UCP_stock	Unassigned	Unassigned	virulent	293_0	unknown
NODE_70_length_4438_cov_4.937486	UCP_stock	Caudovirales	Podoviridae	virulent	522_0	Bacteroides
NODE_29_length_10317_cov_7.430131	UCP_stock	Caudovirales	Siphoviridae	virulent	855_0	unknown
NODE_17_length_9573_cov_5.378441	UCP_stock	Caudovirales	Unclassified Caudovirales	temperate	Overlap	unknown
NODE_10_length_16287_cov_7.274088	UCP_stock	Caudovirales	Siphoviridae	temperate	Overlap	Clostridium
NODE_266_length_3082_cov_10.559300	UCP_stock	Caudovirales	Siphoviridae	virulent	Outlier	unknown
NODE_101_length_4764_cov_37.655553	UCP_stock	Unassigned	Unassigned	virulent	528_0	unknown
NODE_38_length_3427_cov_4.032622	UCP_stock	Unassigned	Unassigned	virulent	744_0	unknown
NODE_294_length_5401_cov_4.028058	UCP_stock	Caudovirales	Siphoviridae	virulent	422_0	unknown
NODE_75_length_3001_cov_4.379158	UCP_stock	Caudovirales	Siphoviridae	virulent	666_0	unknown
NODE_14_length_13424_cov_9.170693	UCP_stock	Caudovirales	Siphoviridae	virulent	855_0	unknown
NODE_38_length_8972_cov_9.617360	UCP_stock	Caudovirales	Siphoviridae	virulent	Outlier	Bacteroides
NODE_35_length_6912_cov_5.043168	UCP_stock	Caudovirales	Siphoviridae	virulent	Overlap	unknown
NODE_502_length_3690_cov_3.585144	UCP_stock	Unassigned	Unassigned	virulent	Outlier	Bacteroides
NODE_49_length_6838_cov_6.205072	UCP_stock	Unassigned	Unassigned	temperate	852_0	unknown
NODE_272_length_3026_cov_3.765399	UCP_stock	Caudovirales	Siphoviridae	virulent	389_0	unknown
NODE_24_length_7234_cov_4.740075	UCP_stock	Caudovirales	Siphoviridae	virulent	908_0	unknown
NODE_49_length_8038_cov_6.437304	UCP_stock	Caudovirales	Unclassified Caudovirales	temperate	Overlap	unknown
NODE_244_length_3296_cov_5.564023	UCP_stock	Unassigned	Unassigned	virulent	604_0	unknown
NODE_27_length_11095_cov_6.547826	UCP_stock	Caudovirales	Siphoviridae	temperate	Overlap	unknown
NODE_17_length_5636_cov_6.734277	UCP_stock	Unassigned	Unassigned	virulent	Outlier	unknown
NODE_28_length_8164_cov_4.961894	UCP_stock	Unassigned	Unassigned	virulent	885_0	unknown
NODE_176_length_7643_cov_10.556800	UCP_stock	Caudovirales	Siphoviridae	virulent	Overlap	unknown
NODE_35_length_3503_cov_2.860499	UCP_stock	Caudovirales	Unclassified Caudovirales	temperate	Overlap	unknown
NODE_256_length_3332_cov_8.124809	UCP_stock	Unassigned	Unassigned	virulent	606_0	unknown
NODE_22_length_7486_cov_4.268874	UCP_stock	Caudovirales	Siphoviridae	virulent	Outlier	unknown
NODE_91_length_3916_cov_3.464128	UCP_stock	Caudovirales	Siphoviridae	virulent	975_0	unknown
NODE_1_length_92670_cov_8.799428	UCP_stock	Caudovirales	Siphoviridae	temperate	338_0	unknown
NODE_46_length_6653_cov_5.977721	UCP_stock	Unassigned	Unassigned	virulent	Singleton	unknown
NODE_39_length_3954_cov_11.487304	UCP_stock	Unassigned	Unassigned	virulent	695_0	unknown
NODE_155_length_5419_cov_4.474087	UCP_stock	Caudovirales	Podoviridae	virulent	Outlier	unknown
NODE_154_length_3115_cov_3.796078	UCP_stock	Unassigned	Unassigned	virulent	873_0	unknown
NODE_15_length_7804_cov_24.368822	UCP_stock	Caudovirales	Siphoviridae	virulent	912_0	unknown
NODE_156_length_3017_cov_3.040513	UCP_stock	Caudovirales	Siphoviridae	virulent	898_0	unknown
NODE_129_length_9559_cov_10.805135	UCP_stock	Caudovirales	Siphoviridae	virulent	604_0	unknown
NODE_63_length_5150_cov_4.323651	UCP_stock	Unassigned	Unassigned	virulent	606_0	Bacteroides
NODE_124_length_4108_cov_3.022699	UCP_stock	Unassigned	Unassigned	virulent	Singleton	unknown
NODE_288_length_5449_cov_3.973674	UCP_stock	Caudovirales	Podoviridae	virulent	Outlier	unknown
NODE_19_length_5541_cov_3.861648	UCP_stock	Caudovirales	Siphoviridae	temperate	345_0	unknown
NODE_499_length_3704_cov_5.312140	UCP_stock	Caudovirales	Podoviridae	virulent	Outlier	unknown
NODE_46_length_8580_cov_4.998358	UCP_stock	Caudovirales	Siphoviridae	virulent	855_0	unknown
NODE_240_length_6060_cov_11.329059	UCP_stock	Unassigned	Unassigned	virulent	735_0	unknown
NODE_238_length_3482_cov_59.035600	UCP_stock	Unassigned	Unassigned	virulent	Outlier	Bacteroides
NODE_637_length_3137_cov_3.649254	UCP_stock	Unassigned	Unassigned	virulent	Outlier	unknown
NODE_122_length_3787_cov_3.575831	UCP_stock	Caudovirales	Siphoviridae	temperate	Outlier	unknown
NODE_24_length_4397_cov_3.650852	UCP_stock	Unassigned	Unassigned	virulent	Outlier	unknown
NODE_108_length_3043_cov_3.418675	UCP_stock	Unassigned	Unassigned	virulent	Outlier	Bacteroides
NODE_392_length_4448_cov_4.832233	UCP_stock	Caudovirales	Siphoviridae	virulent	Outlier	unknown
NODE_245_length_3284_cov_4.365748	UCP_stock	Caudovirales	Siphoviridae	virulent	Outlier	unknown
NODE_204_length_3520_cov_18.673304	UCP_stock	Unassigned	Unassigned	virulent	Outlier	unknown
NODE_97_length_4844_cov_3.612445	UCP_stock	Caudovirales	Podoviridae	virulent	Outlier	unknown
NODE_56_length_3311_cov_4.346437	UCP_stock	Unassigned	Unassigned	virulent	345_0	unknown
NODE_117_length_10381_cov_7.383982	UCP_stock	Caudovirales	Myoviridae	virulent	423_0	unknown
NODE_1_length_100474_cov_13.361963	UCP_stock	Caudovirales	Siphoviridae	temperate	338_0	unknown
NODE_16_length_22095_cov_25.875318	UCP_stock	Caudovirales	Siphoviridae	virulent	521_0	Alistipes
NODE_10_length_20445_cov_7.127219	UCP_stock	Caudovirales	Unclassified Caudovirales	virulent	419_0	unknown
NODE_265_length_3115_cov_5.546732	UCP_stock	Unassigned	Unassigned	virulent	873_0	unknown
NODE_258_length_3016_cov_6.765282	UCP_stock	Unassigned	Unassigned	virulent	606_0	unknown
NODE_478_length_3804_cov_5.337957	UCP_stock	Unassigned	Unassigned	virulent	Singleton	unknown
NODE_58_length_6908_cov_16.633883	UCP_stock	Caudovirales	Podoviridae	virulent	522_0	Bacteroides
NODE_42_length_19826_cov_17.197663	UCP_stock	Caudovirales	Unclassified Caudovirales	virulent	Overlap	unknown
NODE_50_length_3697_cov_3.619165	UCP_stock	Caudovirales	Unclassified Caudovirales	virulent	975_0	unknown
NODE_270_length_3219_cov_4.969343	UCP_stock	Caudovirales	Unclassified Caudovirales	virulent	Outlier	unknown
NODE_20_length_9420_cov_10.912547	UCP_stock	Caudovirales	Podoviridae	virulent	694_0	unknown
NODE_90_length_5164_cov_5.370327	UCP_stock	Unassigned	Unassigned	virulent	Outlier	unknown
NODE_282_length_3141_cov_3.210305	UCP_stock	Unassigned	Unassigned	virulent	Outlier	unknown
NODE_29_length_8491_cov_5.077406	UCP_stock	Caudovirales	Siphoviridae	virulent	975_0	unknown
NODE_56_length_5722_cov_8.382389	UCP_stock	Unassigned	Unassigned	virulent	Outlier	unknown
NODE_204_length_6664_cov_4.363141	UCP_stock	Caudovirales	Unclassified Caudovirales	virulent	812_0	Staphylococcus
NODE_45_length_4251_cov_4.086273	UCP_stock	Caudovirales	Myoviridae	temperate	345_0	unknown
NODE_106_length_3605_cov_3.310423	UCP_stock	Caudovirales	Siphoviridae	virulent	Outlier	unknown
NODE_20_length_4587_cov_3.913725	UCP_stock	Caudovirales	Siphoviridae	virulent	Outlier	unknown
NODE_3_length_19815_cov_7.120496	UCP_stock	Unassigned	Unassigned	virulent	Overlap	unknown
NODE_150_length_3009_cov_3.821936	UCP_stock	Unassigned	Unassigned	virulent	Outlier	unknown
NODE_31_length_6351_cov_5.670584	UCP_stock	Unassigned	Unassigned	temperate	Outlier	Bacteroides
NODE_180_length_4566_cov_2.582576	UCP_stock	Unassigned	Unassigned	temperate	Singleton	unknown
NODE_588_length_3345_cov_3.995441	UCP_stock	Unassigned	Unassigned	virulent	Outlier	unknown
NODE_365_length_4706_cov_6.102774	UCP_stock	Unassigned	Unassigned	virulent	528_0	unknown
NODE_100_length_7185_cov_3.836746	UCP_stock	Unassigned	Unassigned	virulent	519_0	unknown
NODE_8_length_15529_cov_36.651415	UCP_stock	Caudovirales	Unclassified Caudovirales	temperate	Outlier	Bacteroides
NODE_32_length_12807_cov_65.450831	UCP_stock	Caudovirales	Unclassified Caudovirales	virulent	Outlier	Bacteroides
NODE_457_length_3898_cov_4.406974	UCP_stock	Unassigned	Unassigned	virulent	Singleton	unknown
NODE_8_length_6449_cov_10.020488	UCP_stock	Caudovirales	Podoviridae	virulent	818_0	unknown
NODE_98_length_3261_cov_2.702121	UCP_stock	Caudovirales	Siphoviridae	virulent	674_0	unknown
NODE_294_length_3065_cov_22.522259	UCP_stock	Unassigned	Unassigned	virulent	Outlier	unknown
NODE_8_length_32115_cov_11.883188	UCP_stock	Caudovirales	Siphoviridae	temperate	521_0	Bacteroides
NODE_36_length_5114_cov_5.155762	UCP_stock	Unassigned	Unassigned	virulent	885_0	unknown
NODE_394_length_4424_cov_9.561227	UCP_stock	Unassigned	Unassigned	virulent	Singleton	unknown
NODE_11_length_5579_cov_5.067705	UCP_stock	Unassigned	Unassigned	virulent	601_0	unknown
NODE_5_length_25470_cov_46.689553	UCP_stock	Caudovirales	Siphoviridae	temperate	Outlier	Bacteroides
NODE_32_length_5451_cov_4.822276	UCP_stock	Unassigned	Unassigned	virulent	Outlier	unknown
NODE_3_length_10425_cov_7.987560	UCP_stock	Caudovirales	Siphoviridae	temperate	Outlier	Bacteroides
NODE_670_length_3008_cov_4.138503	UCP_stock	Unassigned	Unassigned	virulent	Singleton	unknown
NODE_10_length_7673_cov_4.299160	UCP_stock	Caudovirales	Podoviridae	virulent	694_0	unknown
NODE_621_length_3207_cov_3.421637	UCP_stock	Unassigned	Unassigned	temperate	Singleton	Acidaminococcus
NODE_561_length_3469_cov_4.681898	UCP_stock	Caudovirales	Siphoviridae	virulent	Singleton	unknown
NODE_491_length_3740_cov_14.491180	UCP_stock	Unassigned	Unassigned	virulent	Outlier	Parabacteroides
NODE_436_length_4044_cov_4.639007	UCP_stock	Unassigned	Unassigned	virulent	1050_0	unknown
NODE_151_length_3943_cov_3.138632	UCP_stock	Caudovirales	Siphoviridae	virulent	674_0	unknown
NODE_399_length_4361_cov_2.887134	UCP_stock	Unassigned	Unassigned	virulent	Singleton	unknown
NODE_117_length_3637_cov_5.899497	UCP_stock	Unassigned	Unassigned	virulent	637_0	Clostridium
NODE_5_length_19686_cov_5.127248	UCP_stock	Unassigned	Unassigned	virulent	695_0	unknown
NODE_15_length_13855_cov_9.045217	UCP_stock	Caudovirales	Podoviridae	virulent	519_0	Parabacteroides
NODE_278_length_5550_cov_4.790901	UCP_stock	Unassigned	Unassigned	virulent	Singleton	unknown
NODE_572_length_3401_cov_5.491034	UCP_stock	Unassigned	Unassigned	virulent	Singleton	unknown
NODE_20_length_8190_cov_3.999140	UCP_stock	Caudovirales	Unclassified Caudovirales	virulent	Outlier	unknown
NODE_333_length_5014_cov_3.656584	UCP_stock	Caudovirales	Podoviridae	virulent	Outlier	unknown
NODE_654_length_3057_cov_3.516656	UCP_stock	Unassigned	Unassigned	virulent	Singleton	unknown
NODE_273_length_5610_cov_7.809541	UCP_stock	Unassigned	Unassigned	virulent	Singleton	unknown
NODE_24_length_7160_cov_7.247009	UCP_stock	Caudovirales	Podoviridae	virulent	Outlier	Bacteroides
NODE_172_length_4341_cov_4.477135	UCP_stock	Caudovirales	Siphoviridae	virulent	898_0	unknown
NODE_141_length_4511_cov_16.103905	UCP_stock	Unassigned	Unassigned	virulent	Outlier	unknown
NODE_320_length_5129_cov_3.939298	UCP_stock	Caudovirales	Unclassified Caudovirales	virulent	1033_0	unknown
NODE_131_length_5287_cov_31.080657	UCP_stock	Caudovirales	Unclassified Caudovirales	virulent	Outlier	Bacteroides
NODE_247_length_5902_cov_4.160424	UCP_stock	Unassigned	Unassigned	virulent	847_0	unknown
NODE_3_length_19288_cov_28.358186	UCP_stock	Caudovirales	Siphoviridae	virulent	Overlap	Clostridium
NODE_584_length_3357_cov_3.232889	UCP_stock	Caudovirales	Unclassified Caudovirales	virulent	Outlier	unknown
NODE_55_length_4308_cov_3.660475	UCP_stock	Caudovirales	Siphoviridae	virulent	666_0	unknown
NODE_42_length_3274_cov_4.131097	UCP_stock	Caudovirales	Siphoviridae	virulent	Outlier	unknown
NODE_355_length_4808_cov_4.636019	UCP_stock	Unassigned	Unassigned	virulent	Singleton	unknown
NODE_590_length_3340_cov_2.789954	UCP_stock	Unassigned	Unassigned	virulent	Singleton	unknown
NODE_2_length_57220_cov_35.603516	UCP_stock	Caudovirales	Siphoviridae	temperate	521_0	Bacteroides
NODE_138_length_9307_cov_12.638457	UCP_stock	Caudovirales	Myoviridae	virulent	Overlap	unknown
NODE_574_length_3389_cov_3.022196	UCP_stock	Caudovirales	Siphoviridae	virulent	Outlier	unknown
NODE_438_length_4014_cov_3.080828	UCP_stock	Unassigned	Unassigned	virulent	Singleton	unknown
NODE_49_length_6463_cov_5.912453	UCP_stock	Caudovirales	Unclassified Caudovirales	temperate	Outlier	Bacteroides
NODE_139_length_9295_cov_6.371537	UCP_stock	Caudovirales	Unclassified Caudovirales	virulent	662_0	unknown
NODE_213_length_3760_cov_3.971930	UCP_stock	Caudovirales	Myoviridae	virulent	Outlier	unknown
NODE_19_length_8339_cov_8.236480	UCP_stock	Caudovirales	Myoviridae	temperate	345_0	unknown
NODE_78_length_14184_cov_7.411069	UCP_stock	Unassigned	Unassigned	virulent	1025_0	unknown
NODE_569_length_3425_cov_3.613650	UCP_stock	Unassigned	Unassigned	virulent	Singleton	unknown
NODE_17_length_13966_cov_12.296168	UCP_stock	Caudovirales	Siphoviridae	temperate	345_0	unknown
NODE_13_length_15239_cov_10.355440	UCP_stock	Caudovirales	Unclassified Caudovirales	virulent	695_0	unknown
NODE_541_length_3550_cov_3.691845	UCP_stock	Unassigned	Unassigned	temperate	Singleton	unknown
NODE_454_length_3923_cov_3.395036	UCP_stock	Caudovirales	Siphoviridae	virulent	Singleton	unknown
NODE_73_length_6300_cov_8.240993	UCP_stock	Caudovirales	Unclassified Caudovirales	temperate	345_0	unknown
NODE_9_length_9245_cov_5.333297	UCP_stock	Caudovirales	Unclassified Caudovirales	virulent	695_0	unknown
NODE_379_length_4571_cov_5.516829	UCP_stock	Unassigned	Unassigned	virulent	Singleton	unknown
NODE_623_length_3202_cov_5.826501	UCP_stock	Caudovirales	Siphoviridae	virulent	Singleton	Turicibacter
NODE_664_length_3025_cov_3.207407	UCP_stock	Unassigned	Unassigned	virulent	740_0	unknown
NODE_50_length_3901_cov_3.237389	UCP_stock	Unassigned	Unassigned	virulent	864_0	unknown
NODE_2_length_57220_cov_79.232852	UCP_stock	Caudovirales	Siphoviridae	temperate	521_0	Bacteroides
NODE_8_length_6171_cov_4.428058	UCP_stock	Caudovirales	Myoviridae	virulent	715_0	unknown
NODE_65_length_4339_cov_8.383520	UCP_stock	Caudovirales	Unclassified Caudovirales	virulent	Outlier	unknown
NODE_179_length_7594_cov_3.640138	UCP_stock	Unassigned	Unassigned	virulent	Singleton	unknown
NODE_150_length_8551_cov_7.098046	UCP_stock	Unassigned	Unassigned	virulent	574_0	unknown
NODE_651_length_3069_cov_2.670206	UCP_stock	Caudovirales	Siphoviridae	virulent	453_0	Bifidobacterium
NODE_8_length_17192_cov_37.090564	UCP_stock	Caudovirales	Siphoviridae	virulent	521_0	Alistipes
NODE_215_length_6452_cov_15.582773	UCP_stock	Caudovirales	Siphoviridae	temperate	898_0	unknown
NODE_266_length_5745_cov_12.886467	UCP_stock	Caudovirales	Myoviridae	virulent	773_0	unknown
NODE_82_length_5700_cov_4.900266	UCP_stock	Unassigned	Unassigned	virulent	Outlier	unknown
NODE_360_length_4739_cov_5.032237	UCP_stock	Caudovirales	Siphoviridae	virulent	Singleton	unknown
NODE_182_length_7407_cov_4.305495	UCP_stock	Unassigned	Unassigned	virulent	897_0	unknown
NODE_153_length_8406_cov_4.179140	UCP_stock	Caudovirales	Siphoviridae	virulent	Overlap	Dorea
NODE_291_length_5415_cov_3.972948	UCP_stock	Unassigned	Unassigned	virulent	Singleton	unknown
NODE_1_length_57185_cov_30.591126	UCP_stock	Caudovirales	Siphoviridae	temperate	521_0	Bacteroides
NODE_147_length_4264_cov_8.073889	UCP_stock	Unassigned	Unassigned	temperate	Outlier	Bacteroides
NODE_450_length_3946_cov_2.780519	UCP_stock	Unassigned	Unassigned	virulent	Singleton	unknown
NODE_275_length_5604_cov_3.610741	UCP_stock	Unassigned	Unassigned	virulent	Singleton	unknown
NODE_9_length_20368_cov_16.937675	UCP_stock	Caudovirales	Siphoviridae	virulent	Outlier	Bacteroides
NODE_34_length_3285_cov_4.309598	UCP_stock	Unassigned	Unassigned	virulent	683_0	Parabacteroides
NODE_25_length_18617_cov_6.422584	UCP_stock	Caudovirales	Siphoviridae	virulent	419_0	unknown
NODE_15_length_20872_cov_9.459816	UCP_stock	Caudovirales	Siphoviridae	temperate	855_0	unknown
NODE_152_length_8416_cov_6.751585	UCP_stock	Unassigned	Unassigned	temperate	Singleton	unknown
NODE_613_length_3240_cov_4.010675	UCP_stock	Unassigned	Unassigned	virulent	Singleton	unknown
NODE_1_length_34471_cov_19.662599	UCP_stock	Caudovirales	Siphoviridae	virulent	521_0	Bacteroides
NODE_339_length_4968_cov_4.091390	UCP_stock	Unassigned	Unassigned	temperate	Singleton	unknown
NODE_101_length_3736_cov_4.372181	UCP_stock	Unassigned	Unassigned	virulent	Outlier	Bacteroides
NODE_325_length_5068_cov_6.712547	UCP_stock	Caudovirales	Siphoviridae	virulent	992_0	unknown
NODE_489_length_3747_cov_3.144366	UCP_stock	Caudovirales	Siphoviridae	virulent	Singleton	unknown
NODE_201_length_3469_cov_5.881078	UCP_stock	Caudovirales	Siphoviridae	virulent	Outlier	Alistipes
NODE_341_length_4918_cov_6.674070	UCP_stock	Unassigned	Unassigned	virulent	547_0	unknown
NODE_395_length_4414_cov_3.110346	UCP_stock	Caudovirales	Siphoviridae	virulent	Singleton	unknown
NODE_353_length_4813_cov_4.824926	UCP_stock	Unassigned	Unassigned	virulent	Singleton	unknown
NODE_71_length_14915_cov_11.633513	UCP_stock	Caudovirales	Siphoviridae	virulent	666_0	Anaeromassilibacillus
NODE_135_length_3486_cov_4.453512	UCP_stock	Unassigned	Unassigned	virulent	Outlier	unknown
NODE_243_length_5990_cov_4.479360	UCP_stock	Unassigned	Unassigned	virulent	Singleton	unknown
NODE_466_length_3868_cov_6.677682	UCP_stock	Unassigned	Unassigned	virulent	Singleton	unknown
NODE_41_length_5314_cov_5.980415	UCP_stock	Caudovirales	Unclassified Caudovirales	virulent	858_0	unknown
NODE_178_length_7624_cov_3.641300	UCP_stock	Unassigned	Unassigned	virulent	Singleton	unknown
NODE_16_length_37605_cov_21.177976	UCP_stock	Caudovirales	Podoviridae	virulent	695_0	unknown
NODE_458_length_3891_cov_15.633472	UCP_stock	Unassigned	Unassigned	virulent	683_0	unknown
NODE_105_length_11573_cov_6.969005	UCP_stock	Caudovirales	Podoviridae	virulent	573_0	Bifidobacterium
NODE_271_length_5643_cov_4.124374	UCP_stock	Unassigned	Unassigned	virulent	Outlier	unknown
NODE_65_length_5403_cov_6.217277	UCP_stock	Caudovirales	Siphoviridae	virulent	Outlier	Parabacteroides
NODE_37_length_6980_cov_7.158267	UCP_stock	Caudovirales	Siphoviridae	virulent	Outlier	unknown
NODE_308_length_5314_cov_5.197376	UCP_stock	Unassigned	Unassigned	virulent	Singleton	unknown
NODE_334_length_5012_cov_4.651604	UCP_stock	Unassigned	Unassigned	virulent	Outlier	unknown
NODE_163_length_8019_cov_6.184455	UCP_stock	Caudovirales	Siphoviridae	virulent	Outlier	unknown
NODE_190_length_7207_cov_6.442953	UCP_stock	Caudovirales	Siphoviridae	virulent	Singleton	Ruminococcus
NODE_222_length_6269_cov_4.203573	UCP_stock	Caudovirales	Siphoviridae	temperate	Singleton	unknown
NODE_263_length_5758_cov_5.775732	UCP_stock	Unassigned	Unassigned	virulent	Singleton	unknown
NODE_70_length_3941_cov_2.843541	UCP_stock	Unassigned	Unassigned	virulent	Outlier	Alistipes
NODE_358_length_4778_cov_5.334110	UCP_stock	Caudovirales	Unclassified Caudovirales	virulent	Overlap	unknown
NODE_230_length_6171_cov_6.858568	UCP_stock	Unassigned	Unassigned	virulent	949_0	unknown
NODE_21_length_7042_cov_13.945041	UCP_stock	Caudovirales	Siphoviridae	virulent	674_0	unknown
NODE_376_length_4582_cov_6.549370	UCP_stock	Caudovirales	Myoviridae	temperate	Singleton	unknown
NODE_267_length_5745_cov_4.417399	UCP_stock	Caudovirales	Podoviridae	virulent	Singleton	unknown
NODE_330_length_5033_cov_5.514865	UCP_stock	no_order_Microviridae	Microviridae	virulent	624_0	unknown
NODE_102_length_11895_cov_7.430236	UCP_stock	Caudovirales	Podoviridae	virulent	57_0	unknown
NODE_42_length_12852_cov_6.178167	UCP_stock	Caudovirales	Siphoviridae	virulent	674_0	Bacteroides
NODE_281_length_3612_cov_2.920157	UCP_stock	Caudovirales	Myoviridae	virulent	Outlier	unknown
NODE_517_length_3618_cov_4.333988	UCP_stock	Unassigned	Unassigned	virulent	Singleton	unknown
NODE_390_length_4460_cov_6.091941	UCP_stock	Unassigned	Unassigned	virulent	Outlier	Roseburia
NODE_92_length_4522_cov_25.335572	UCP_stock	Unassigned	Unassigned	virulent	572_0	Bacteroides
NODE_610_length_3247_cov_3.636591	UCP_stock	Unassigned	Unassigned	virulent	Singleton	unknown
NODE_140_length_6001_cov_6.352506	UCP_stock	Unassigned	Unassigned	virulent	Outlier	unknown
NODE_68_length_15042_cov_13.907186	UCP_stock	Caudovirales	Siphoviridae	virulent	Outlier	unknown
NODE_47_length_11585_cov_7.054814	UCP_stock	Caudovirales	Unclassified Caudovirales	virulent	Outlier	Bacteroides
NODE_108_length_11397_cov_4.023629	UCP_stock	Caudovirales	Unclassified Caudovirales	virulent	Singleton	unknown
NODE_597_length_3281_cov_4.575015	UCP_stock	Unassigned	Unassigned	virulent	Singleton	unknown
NODE_629_length_3168_cov_4.845808	UCP_stock	Unassigned	Unassigned	virulent	Singleton	unknown
NODE_373_length_4612_cov_6.372833	UCP_stock	Caudovirales	Siphoviridae	virulent	Singleton	Olsenella
NODE_4_length_12391_cov_7.639267	UCP_stock	Caudovirales	Myoviridae	virulent	Overlap	unknown
NODE_38_length_22343_cov_6.160894	UCP_stock	Caudovirales	Unclassified Caudovirales	virulent	1048_0	unknown
NODE_602_length_3266_cov_6.526316	UCP_stock	Unassigned	Unassigned	virulent	Singleton	unknown
NODE_460_length_3888_cov_2.694234	UCP_stock	Caudovirales	Myoviridae	virulent	Outlier	unknown
NODE_431_length_4059_cov_5.403347	UCP_stock	Unassigned	Unassigned	virulent	Singleton	unknown
NODE_255_length_5796_cov_3.567497	UCP_stock	Unassigned	Unassigned	virulent	Singleton	unknown
NODE_264_length_5753_cov_20.257634	UCP_stock	Unassigned	Unassigned	virulent	Singleton	unknown
NODE_78_length_6002_cov_5.415167	UCP_stock	Caudovirales	Siphoviridae	virulent	Outlier	unknown
NODE_609_length_3251_cov_3.226846	UCP_stock	Caudovirales	Myoviridae	virulent	Singleton	unknown
NODE_483_length_3779_cov_7.762084	UCP_stock	Unassigned	Unassigned	virulent	Singleton	unknown
NODE_234_length_6081_cov_3.809658	UCP_stock	Unassigned	Unassigned	virulent	1001_0	Bacteroides
NODE_445_length_3962_cov_5.210136	UCP_stock	Unassigned	Unassigned	virulent	Singleton	unknown
NODE_575_length_3384_cov_2.857915	UCP_stock	Caudovirales	Siphoviridae	virulent	Singleton	Bifidobacterium
NODE_214_length_6460_cov_4.545199	UCP_stock	Caudovirales	Siphoviridae	temperate	789_0	unknown
NODE_1_length_44787_cov_91.134043	UCP_stock	Caudovirales	Siphoviridae	virulent	521_0	Alistipes
NODE_270_length_5679_cov_4.663407	UCP_stock	Unassigned	Unassigned	temperate	Singleton	unknown
NODE_96_length_12349_cov_5.192696	UCP_stock	Caudovirales	Siphoviridae	temperate	Singleton	unknown
NODE_645_length_3092_cov_3.756009	UCP_stock	Caudovirales	Siphoviridae	virulent	Singleton	unknown
NODE_205_length_6572_cov_8.613779	UCP_stock	Caudovirales	Siphoviridae	virulent	Outlier	unknown
NODE_496_length_3720_cov_9.495498	UCP_stock	Unassigned	Unassigned	virulent	Singleton	unknown
NODE_29_length_25105_cov_22.334052	UCP_stock	Caudovirales	Myoviridae	virulent	596_0	unknown
NODE_421_length_4134_cov_7.000490	UCP_stock	Unassigned	Unassigned	virulent	946_0	unknown
NODE_269_length_5734_cov_5.731115	UCP_stock	Unassigned	Unassigned	virulent	Singleton	unknown
NODE_241_length_6030_cov_5.388452	UCP_stock	Unassigned	Unassigned	virulent	Singleton	unknown
NODE_636_length_3143_cov_3.314119	UCP_stock	Unassigned	Unassigned	virulent	Singleton	unknown
NODE_69_length_14939_cov_7.147071	UCP_stock	Caudovirales	Siphoviridae	temperate	Outlier	Faecalibacterium
NODE_380_length_4560_cov_4.879023	UCP_stock	Unassigned	Unassigned	virulent	Singleton	unknown
NODE_92_length_5028_cov_3.483813	UCP_stock	Unassigned	Unassigned	virulent	Overlap	unknown
NODE_239_length_6061_cov_5.267233	UCP_stock	Unassigned	Unassigned	virulent	Singleton	unknown
NODE_474_length_3839_cov_4.140592	UCP_stock	Unassigned	Unassigned	virulent	Singleton	unknown
NODE_115_length_10686_cov_9.180604	UCP_stock	Unassigned	Unassigned	virulent	736_0	unknown
NODE_130_length_9554_cov_4.124329	UCP_stock	Unassigned	Unassigned	virulent	Singleton	unknown
NODE_29_length_8515_cov_9.073877	UCP_stock	Caudovirales	Siphoviridae	virulent	Outlier	unknown
NODE_153_length_4773_cov_33.449131	UCP_stock	Unassigned	Unassigned	virulent	Outlier	unknown
NODE_180_length_7553_cov_4.076820	UCP_stock	Unassigned	Unassigned	virulent	Singleton	unknown
NODE_217_length_6382_cov_5.513197	UCP_stock	Unassigned	Unassigned	virulent	Singleton	unknown
NODE_157_length_8253_cov_17.211515	UCP_stock	Unassigned	Unassigned	virulent	858_0	unknown
NODE_536_length_3571_cov_4.624289	UCP_stock	Unassigned	Unassigned	virulent	Singleton	unknown
NODE_131_length_9548_cov_8.494259	UCP_stock	Caudovirales	Siphoviridae	temperate	Outlier	unknown
NODE_300_length_5363_cov_3.265448	UCP_stock	Caudovirales	Unclassified Caudovirales	virulent	Singleton	unknown
NODE_62_length_16124_cov_13.067521	UCP_stock	Caudovirales	Siphoviridae	virulent	408_0	Ruminococcus
NODE_665_length_3023_cov_3.815364	UCP_stock	Unassigned	Unassigned	virulent	Singleton	unknown
NODE_193_length_7023_cov_3.967279	UCP_stock	Unassigned	Unassigned	virulent	Singleton	unknown
NODE_80_length_14100_cov_8.722748	UCP_stock	Caudovirales	Unclassified Caudovirales	virulent	Overlap	unknown
NODE_403_length_4320_cov_3.621336	UCP_stock	Caudovirales	Siphoviridae	temperate	Singleton	unknown
NODE_409_length_4224_cov_3.819861	UCP_stock	Caudovirales	Siphoviridae	virulent	Outlier	Gordonibacter
NODE_505_length_3664_cov_6.492657	UCP_stock	Unassigned	Unassigned	virulent	Singleton	unknown
NODE_81_length_14089_cov_4.786590	UCP_stock	Unassigned	Unassigned	virulent	Singleton	unknown
NODE_550_length_3520_cov_3.098990	UCP_stock	Unassigned	Unassigned	virulent	Singleton	unknown
NODE_462_length_3880_cov_5.284444	UCP_stock	Unassigned	Unassigned	virulent	Singleton	unknown
NODE_62_length_9355_cov_43.917204	UCP_stock	Caudovirales	Siphoviridae	virulent	674_0	unknown
NODE_165_length_7935_cov_5.565863	UCP_stock	Caudovirales	Siphoviridae	virulent	Singleton	unknown
NODE_208_length_6552_cov_8.206557	UCP_stock	Caudovirales	Siphoviridae	virulent	985_0	unknown
NODE_26_length_16098_cov_8.574705	UCP_stock	Caudovirales	Siphoviridae	temperate	Outlier	Bacteroides
NODE_381_length_4536_cov_7.359295	UCP_stock	Unassigned	Unassigned	virulent	Singleton	unknown
NODE_481_length_3788_cov_4.385749	UCP_stock	Unassigned	Unassigned	virulent	Singleton	unknown
NODE_45_length_18644_cov_13.540212	UCP_stock	Caudovirales	Siphoviridae	virulent	223_0	unknown
NODE_26_length_25446_cov_9.174944	UCP_stock	Caudovirales	Siphoviridae	virulent	966_0	Bacteroides
NODE_411_length_4223_cov_3.401631	UCP_stock	Caudovirales	Myoviridae	virulent	1053_0	unknown
NODE_187_length_7295_cov_3.836050	UCP_stock	Unassigned	Unassigned	virulent	Outlier	unknown
NODE_420_length_4148_cov_5.528708	UCP_stock	Caudovirales	Siphoviridae	virulent	Singleton	unknown
NODE_8_length_57538_cov_124.066454	UCP_stock	Caudovirales	Siphoviridae	temperate	521_0	Bacteroides
NODE_67_length_15073_cov_7.517512	UCP_stock	Caudovirales	Siphoviridae	virulent	Outlier	Eubacterium
NODE_331_length_5031_cov_4.768690	UCP_stock	Unassigned	Unassigned	virulent	Singleton	Bifidobacterium
NODE_137_length_9347_cov_4.188765	UCP_stock	Unassigned	Unassigned	temperate	Singleton	unknown
NODE_10_length_9460_cov_15.158639	UCP_stock	Caudovirales	Siphoviridae	virulent	Outlier	Alistipes
NODE_22_length_28857_cov_13.485209	UCP_stock	Caudovirales	Siphoviridae	virulent	Singleton	unknown
NODE_272_length_5627_cov_2.764178	UCP_stock	Unassigned	Unassigned	virulent	Singleton	unknown
NODE_439_length_4008_cov_6.806729	UCP_stock	Unassigned	Unassigned	virulent	Singleton	Clostridium
NODE_36_length_23129_cov_9.316417	UCP_stock	Caudovirales	Siphoviridae	virulent	295_0	unknown
NODE_538_length_3566_cov_2.669325	UCP_stock	Unassigned	Unassigned	virulent	Singleton	unknown
NODE_166_length_7882_cov_9.984924	UCP_stock	Unassigned	Unassigned	virulent	915_0	unknown
NODE_52_length_5041_cov_25.801043	UCP_stock	Unassigned	Unassigned	virulent	Overlap	Bacteroides
NODE_218_length_6378_cov_6.131899	UCP_stock	Caudovirales	Myoviridae	virulent	Singleton	unknown
NODE_133_length_9487_cov_7.471692	UCP_stock	Caudovirales	Siphoviridae	temperate	Singleton	unknown
NODE_302_length_5357_cov_7.166541	UCP_stock	Unassigned	Unassigned	virulent	Singleton	unknown
NODE_17_length_22682_cov_10.310249	UCP_stock	Caudovirales	Siphoviridae	virulent	521_0	Alistipes
NODE_172_length_7733_cov_7.522141	UCP_stock	Caudovirales	Myoviridae	virulent	Singleton	unknown
NODE_202_length_6706_cov_6.549241	UCP_stock	Caudovirales	Siphoviridae	virulent	Singleton	unknown
NODE_122_length_10077_cov_6.602973	UCP_stock	Unassigned	Unassigned	virulent	Singleton	unknown
NODE_260_length_5772_cov_3.107749	UCP_stock	Unassigned	Unassigned	virulent	Singleton	unknown
NODE_92_length_12717_cov_9.727215	UCP_stock	Caudovirales	Siphoviridae	virulent	Outlier	unknown
NODE_120_length_3902_cov_2.901222	UCP_stock	Caudovirales	Myoviridae	temperate	297_0	unknown
NODE_63_length_16058_cov_8.169343	UCP_stock	Caudovirales	Unclassified Caudovirales	virulent	Singleton	unknown
NODE_248_length_5890_cov_3.975321	UCP_stock	Caudovirales	Unclassified Caudovirales	temperate	Singleton	unknown
NODE_116_length_10671_cov_4.387434	UCP_stock	Caudovirales	Myoviridae	temperate	Singleton	unknown
NODE_653_length_3061_cov_4.318363	UCP_stock	Caudovirales	Siphoviridae	virulent	Outlier	unknown
NODE_229_length_6183_cov_7.375816	UCP_stock	Unassigned	Unassigned	virulent	Singleton	unknown
NODE_53_length_17115_cov_5.267468	UCP_stock	Unassigned	Unassigned	virulent	Singleton	unknown
NODE_531_length_3584_cov_2.669311	UCP_stock	Unassigned	Unassigned	virulent	Singleton	unknown
NODE_529_length_3587_cov_3.669592	UCP_stock	Unassigned	Unassigned	virulent	Singleton	unknown
NODE_56_length_3602_cov_4.767691	UCP_stock	Unassigned	Unassigned	virulent	Overlap	Bacteroides
NODE_207_length_3610_cov_14.425035	UCP_stock	Caudovirales	Podoviridae	virulent	928_0	unknown
NODE_90_length_13008_cov_5.549602	UCP_stock	Unassigned	Unassigned	virulent	Singleton	unknown
NODE_164_length_8004_cov_4.068310	UCP_stock	Caudovirales	Siphoviridae	virulent	Outlier	unknown
NODE_156_length_8322_cov_5.586065	UCP_stock	Caudovirales	Siphoviridae	virulent	Outlier	unknown
NODE_32_length_23636_cov_20.478818	UCP_stock	Caudovirales	Myoviridae	virulent	Outlier	unknown
NODE_185_length_7367_cov_5.305799	UCP_stock	Unassigned	Unassigned	virulent	Singleton	unknown
NODE_115_length_5424_cov_29.067424	UCP_stock	Unassigned	Unassigned	virulent	572_0	Bacteroides
NODE_224_length_6259_cov_6.781270	UCP_stock	Unassigned	Unassigned	virulent	Singleton	unknown
NODE_124_length_9877_cov_5.755549	UCP_stock	Caudovirales	Myoviridae	virulent	Singleton	Corynebacterium
NODE_119_length_10266_cov_4.841837	UCP_stock	Caudovirales	Myoviridae	virulent	759_0	unknown
NODE_463_length_3875_cov_2.663089	UCP_stock	Unassigned	Unassigned	virulent	Singleton	unknown
NODE_8_length_27760_cov_10.288215	UCP_stock	Caudovirales	Siphoviridae	virulent	Outlier	Parabacteroides
NODE_441_length_3982_cov_6.010950	UCP_stock	Caudovirales	Siphoviridae	virulent	Outlier	unknown
NODE_347_length_4861_cov_6.149397	UCP_stock	Caudovirales	Myoviridae	temperate	Singleton	Ruminococcus
NODE_344_length_4903_cov_5.142533	UCP_stock	Unassigned	Unassigned	virulent	Singleton	unknown
NODE_340_length_4943_cov_4.870090	UCP_stock	Caudovirales	Siphoviridae	virulent	Singleton	unknown
NODE_306_length_5328_cov_5.396738	UCP_stock	Unassigned	Unassigned	virulent	Singleton	unknown
NODE_299_length_5371_cov_3.845561	UCP_stock	Caudovirales	Unclassified Caudovirales	virulent	Singleton	unknown
NODE_13_length_42118_cov_37.333476	UCP_stock	Caudovirales	Siphoviridae	virulent	Outlier	Parabacteroides
NODE_221_length_6300_cov_5.045156	UCP_stock	Unassigned	Unassigned	virulent	796_0	unknown
NODE_213_length_6470_cov_5.877163	UCP_stock	Unassigned	Unassigned	virulent	Singleton	unknown
NODE_198_length_6803_cov_16.275637	UCP_stock	Unassigned	Unassigned	virulent	Outlier	unknown
NODE_196_length_6914_cov_25.546290	UCP_stock	Unassigned	Unassigned	virulent	Singleton	unknown
NODE_132_length_9514_cov_4.809916	UCP_stock	Caudovirales	Myoviridae	virulent	Singleton	unknown
NODE_79_length_14105_cov_8.377936	UCP_stock	Caudovirales	Siphoviridae	virulent	Outlier	unknown
NODE_15_length_40358_cov_10.473339	UCP_stock	Caudovirales	Myoviridae	virulent	906_0	unknown
NODE_24_length_28196_cov_7.585729	UCP_stock	Caudovirales	Myoviridae	virulent	Outlier	unknown
NODE_19_length_32109_cov_9.185531	UCP_stock	Caudovirales	Siphoviridae	temperate	Outlier	unknown
NODE_5_length_14623_cov_6.180052	UCP_stock	Unassigned	Unassigned	virulent	Overlap	Bacteroides
NODE_34_length_8976_cov_142.605089	UCP_stock	Unassigned	Unassigned	virulent	572_0	Bacteroides
NODE_37_length_22680_cov_7.593193	UCP_stock	Caudovirales	Unclassified Caudovirales	virulent	Singleton	unknown
NODE_40_length_20566_cov_22.901175	UCP_stock	Caudovirales	Unclassified Caudovirales	temperate	Singleton	unknown
NODE_48_length_17537_cov_7.005205	UCP_stock	Caudovirales	Siphoviridae	virulent	181_0	unknown
NODE_52_length_17180_cov_53.181723	UCP_stock	Caudovirales	Siphoviridae	virulent	Outlier	Bifidobacterium
NODE_55_length_16889_cov_14.702863	UCP_stock	Caudovirales	Podoviridae	virulent	Overlap	unknown
NODE_58_length_16480_cov_19.211202	UCP_stock	Unassigned	Unassigned	virulent	Singleton	unknown
NODE_73_length_4392_cov_26.205903	UCP_stock	Unassigned	Unassigned	virulent	572_0	Bacteroides
NODE_89_length_13080_cov_5.958004	UCP_stock	Unassigned	Unassigned	virulent	Singleton	unknown
NODE_94_length_12455_cov_7.380887	UCP_stock	Unassigned	Unassigned	virulent	Singleton	unknown
NODE_99_length_12155_cov_8.617190	UCP_stock	Caudovirales	Myoviridae	virulent	Singleton	unknown
NODE_100_length_12112_cov_6.941528	UCP_stock	Caudovirales	Unclassified Caudovirales	virulent	513_0	unknown
NODE_109_length_11326_cov_7.849614	UCP_stock	Caudovirales	Siphoviridae	virulent	Singleton	unknown
NODE_135_length_9463_cov_7.843431	UCP_stock	Caudovirales	Podoviridae	virulent	Overlap	unknown
NODE_143_length_8987_cov_5.848746	UCP_stock	Unassigned	Unassigned	virulent	Singleton	unknown
NODE_147_length_8692_cov_6.082089	UCP_stock	Unassigned	Unassigned	virulent	Outlier	unknown
NODE_154_length_8340_cov_3.649246	UCP_stock	Caudovirales	Unclassified Caudovirales	temperate	Singleton	unknown
NODE_158_length_8166_cov_6.161016	UCP_stock	Unassigned	Unassigned	virulent	Outlier	unknown
NODE_161_length_8127_cov_4.325942	UCP_stock	Caudovirales	Unclassified Caudovirales	virulent	Outlier	unknown
NODE_170_length_7766_cov_7.795617	UCP_stock	Caudovirales	Podoviridae	virulent	Outlier	Enterocloster
NODE_171_length_7741_cov_5.166797	UCP_stock	Unassigned	Unassigned	virulent	Outlier	unknown
NODE_175_length_7655_cov_23.160000	UCP_stock	Unassigned	Unassigned	temperate	Outlier	unknown
NODE_177_length_7628_cov_14.845504	UCP_stock	Caudovirales	Podoviridae	virulent	57_0	Enterocloster
NODE_181_length_7446_cov_5.296442	UCP_stock	Unassigned	Unassigned	virulent	949_0	unknown
NODE_191_length_7120_cov_6.096674	UCP_stock	Unassigned	Unassigned	virulent	Singleton	unknown
NODE_199_length_6790_cov_6.777728	UCP_stock	Caudovirales	Unclassified Caudovirales	virulent	Singleton	unknown
NODE_206_length_6572_cov_4.376247	UCP_stock	Unassigned	Unassigned	virulent	Singleton	unknown
NODE_219_length_6336_cov_8.459163	UCP_stock	Caudovirales	Siphoviridae	virulent	Overlap	unknown
NODE_220_length_6322_cov_7.683740	UCP_stock	Caudovirales	Myoviridae	virulent	Singleton	unknown
NODE_226_length_6243_cov_4.861829	UCP_stock	Caudovirales	Siphoviridae	virulent	Outlier	unknown
NODE_245_length_5949_cov_7.777061	UCP_stock	Unassigned	Unassigned	virulent	Singleton	Pseudomonas
NODE_252_length_5803_cov_9.061935	UCP_stock	Unassigned	Unassigned	virulent	Singleton	unknown
NODE_261_length_5769_cov_8.244137	UCP_stock	Unassigned	Unassigned	virulent	Singleton	unknown
NODE_277_length_5557_cov_7.114504	UCP_stock	Unassigned	Unassigned	virulent	Singleton	Faecalibacterium
NODE_314_length_5199_cov_5.357115	UCP_stock	Unassigned	Unassigned	virulent	Singleton	unknown
NODE_315_length_5191_cov_3.181269	UCP_stock	Caudovirales	Myoviridae	virulent	Singleton	Lachnospira
NODE_323_length_5079_cov_4.657842	UCP_stock	Caudovirales	Siphoviridae	virulent	Outlier	Faecalibacterium
NODE_324_length_5073_cov_30.918493	UCP_stock	Caudovirales	Myoviridae	virulent	888_0	Dysosmobacter
NODE_327_length_5050_cov_4.163564	UCP_stock	Caudovirales	Siphoviridae	virulent	Outlier	Faecalibacterium
NODE_328_length_5045_cov_3.998998	UCP_stock	Caudovirales	Siphoviridae	temperate	Singleton	unknown
NODE_342_length_4910_cov_10.971370	UCP_stock	Caudovirales	Unclassified Caudovirales	virulent	Singleton	unknown
NODE_362_length_4729_cov_3.671160	UCP_stock	Unassigned	Unassigned	virulent	Singleton	Oscillibacter
NODE_366_length_4698_cov_17.461770	UCP_stock	Unassigned	Unassigned	virulent	Singleton	Staphylococcus
NODE_372_length_4625_cov_3.445514	UCP_stock	Unassigned	Unassigned	virulent	1046_0	unknown
NODE_400_length_4358_cov_3.336974	UCP_stock	Unassigned	Unassigned	virulent	Singleton	unknown
NODE_404_length_4300_cov_7.716137	UCP_stock	Unassigned	Unassigned	virulent	Outlier	unknown
NODE_413_length_4209_cov_3.098941	UCP_stock	Unassigned	Unassigned	virulent	Singleton	unknown
NODE_414_length_4198_cov_5.198648	UCP_stock	Unassigned	Unassigned	virulent	Singleton	unknown
NODE_415_length_4185_cov_4.229298	UCP_stock	Unassigned	Unassigned	virulent	740_0	unknown
NODE_422_length_4133_cov_6.787886	UCP_stock	Caudovirales	Siphoviridae	temperate	Singleton	unknown
NODE_423_length_4133_cov_3.594899	UCP_stock	Caudovirales	Unclassified Caudovirales	virulent	Singleton	unknown
NODE_424_length_4126_cov_2.971260	UCP_stock	Unassigned	Unassigned	virulent	Singleton	unknown
NODE_426_length_4121_cov_4.790703	UCP_stock	Caudovirales	Unclassified Caudovirales	virulent	Singleton	unknown
NODE_430_length_4061_cov_20.084873	UCP_stock	Unassigned	Unassigned	virulent	Singleton	unknown
NODE_467_length_3861_cov_5.541251	UCP_stock	Unassigned	Unassigned	virulent	Outlier	unknown
NODE_476_length_3829_cov_2.677530	UCP_stock	Caudovirales	Siphoviridae	virulent	Singleton	unknown
NODE_477_length_3819_cov_5.087141	UCP_stock	Unassigned	Unassigned	temperate	Singleton	unknown
NODE_487_length_3753_cov_3.878313	UCP_stock	Unassigned	Unassigned	virulent	Singleton	unknown
NODE_490_length_3746_cov_4.061501	UCP_stock	Unassigned	Unassigned	virulent	416_0	Faecalibacterium
NODE_497_length_3712_cov_5.277276	UCP_stock	Unassigned	Unassigned	virulent	Singleton	unknown
NODE_500_length_3700_cov_9.295473	UCP_stock	Unassigned	Unassigned	virulent	Singleton	unknown
NODE_507_length_3653_cov_3.850472	UCP_stock	Unassigned	Unassigned	virulent	Singleton	unknown
NODE_511_length_3634_cov_3.132160	UCP_stock	Unassigned	Unassigned	temperate	Outlier	Pseudoflavonifractor
NODE_516_length_3623_cov_3.086323	UCP_stock	Unassigned	Unassigned	virulent	Singleton	unknown
NODE_553_length_3500_cov_4.780552	UCP_stock	Unassigned	Unassigned	temperate	Singleton	unknown
NODE_558_length_3472_cov_3.419666	UCP_stock	Unassigned	Unassigned	virulent	Singleton	unknown
NODE_585_length_3356_cov_3.667979	UCP_stock	Unassigned	Unassigned	virulent	998_0	unknown
NODE_591_length_3332_cov_5.009765	UCP_stock	Unassigned	Unassigned	virulent	Singleton	unknown
NODE_595_length_3309_cov_2.553473	UCP_stock	Caudovirales	Myoviridae	virulent	Outlier	unknown
NODE_596_length_3300_cov_4.010786	UCP_stock	Unassigned	Unassigned	temperate	Singleton	unknown
NODE_618_length_3214_cov_4.680912	UCP_stock	Unassigned	Unassigned	virulent	Singleton	unknown
NODE_632_length_3158_cov_2.658073	UCP_stock	Unassigned	Unassigned	virulent	Outlier	Bacteroides
NODE_640_length_3121_cov_4.184279	UCP_stock	Unassigned	Unassigned	temperate	Outlier	unknown
NODE_652_length_3067_cov_2.856906	UCP_stock	Unassigned	Unassigned	virulent	Singleton	unknown
NODE_671_length_3007_cov_3.096545	UCP_stock	Caudovirales	Unclassified Caudovirales	virulent	Singleton	unknown

## Sheet: Bacterial_phyla
Table S1.VLP scaffolds and bacterial phyla and genera in pooled healthy and UC inoculum
Tab 2 - Bacterial phyla relative abundance
Bacterial Phylum	Healthy stock relative abundance (%)	UC stock relative abundance (%)
d__Archaea.p__Euryarchaeota	0.73	3.67
d__Bacteria.p__Actinobacteriota	4.63	18.8
d__Bacteria.p__Bacteroidetes	36.32	2.13
d__Bacteria.p__Cyanobacteria	0.05	0
d__Bacteria.p__Desulfobacterota	0.08	0.02
d__Bacteria.p__Firmicutes	57.82	74.57
d__Bacteria.p__Fusobacteriota	0	0
d__Bacteria.p__Proteobacteria	0.15	0.8
d__Bacteria.p__Verrucomicrobiota	0.21	0

## Sheet: Bacterial_genera
Table S1.VLP scaffolds and bacterial phyla and genera in pooled healthy and UC inoculums
Tab 3 - Bacterial genera relative abundance
Bacterial genera	Healthy stock relative abundance (%)	UC stock relative abundance (%)
d__Archaea.p__Euryarchaeota.c__Methanobacteria.o__Methanobacteriales.f__Methanobacteriaceae.g__Methanobrevibacter	0.72	3.67
d__Archaea.p__Euryarchaeota.c__Methanobacteria.o__Methanobacteriales.f__Methanobacteriaceae.g__Methanosphaera	0.01	0
d__Bacteria.p__Actinobacteriota.c__Actinobacteria.o__Actinomycetales.f__Actinomycetaceae.g__Actinomyces	0	0.09
d__Bacteria.p__Actinobacteriota.c__Actinobacteria.o__Bifidobacteriales.f__Bifidobacteriaceae.g__Alloscardovia	0.02	0
d__Bacteria.p__Actinobacteriota.c__Actinobacteria.o__Bifidobacteriales.f__Bifidobacteriaceae.g__Bifidobacterium	1.38	9.87
d__Bacteria.p__Actinobacteriota.c__Actinobacteria.o__Corynebacteriales.f__Corynebacteriaceae.g__Corynebacterium	0	0.01
d__Bacteria.p__Actinobacteriota.c__Actinobacteria.o__Micrococcales.f__Micrococcaceae.g__Rothia	0	0.01
d__Bacteria.p__Actinobacteriota.c__Coriobacteriia.o__Coriobacteriales.f__Atopobiaceae.g__Atopobium	0	0.01
d__Bacteria.p__Actinobacteriota.c__Coriobacteriia.o__Coriobacteriales.f__Atopobiaceae.g__Olsenella	0	0
d__Bacteria.p__Actinobacteriota.c__Coriobacteriia.o__Coriobacteriales.f__Atopobiaceae.g__uncultured	0	0
d__Bacteria.p__Actinobacteriota.c__Coriobacteriia.o__Coriobacteriales.f__Coriobacteriaceae.g__Collinsella	1.75	7.53
d__Bacteria.p__Actinobacteriota.c__Coriobacteriia.o__Coriobacteriales.f__Coriobacteriales_Incertae_Sedis.g__Raoultibacter	0	0.03
d__Bacteria.p__Actinobacteriota.c__Coriobacteriia.o__Coriobacteriales.f__Coriobacteriales_Incertae_Sedis.g__uncultured	0.32	0.12
d__Bacteria.p__Actinobacteriota.c__Coriobacteriia.o__Coriobacteriales.f__Eggerthellaceae.__	0.01	0.01
d__Bacteria.p__Actinobacteriota.c__Coriobacteriia.o__Coriobacteriales.f__Eggerthellaceae.g__Adlercreutzia	0.07	0.26
d__Bacteria.p__Actinobacteriota.c__Coriobacteriia.o__Coriobacteriales.f__Eggerthellaceae.g__Eggerthella	0.01	0.15
d__Bacteria.p__Actinobacteriota.c__Coriobacteriia.o__Coriobacteriales.f__Eggerthellaceae.g__Enterorhabdus	0.05	0
d__Bacteria.p__Actinobacteriota.c__Coriobacteriia.o__Coriobacteriales.f__Eggerthellaceae.g__Gordonibacter	0.01	0.02
d__Bacteria.p__Actinobacteriota.c__Coriobacteriia.o__Coriobacteriales.f__Eggerthellaceae.g__Senegalimassilia	0.61	0.26
d__Bacteria.p__Actinobacteriota.c__Coriobacteriia.o__Coriobacteriales.f__Eggerthellaceae.g__Slackia	0.02	0.13
d__Bacteria.p__Actinobacteriota.c__Coriobacteriia.o__Coriobacteriales.f__Eggerthellaceae.g__uncultured	0.23	0.24
d__Bacteria.p__Actinobacteriota.c__Coriobacteriia.o__Coriobacteriales.f__uncultured.g__uncultured	0.15	0.08
d__Bacteria.p__Bacteroidota.c__Bacteroidia.o__Bacteroidales.f__Bacteroidaceae.g__Bacteroides	10.38	1.69
d__Bacteria.p__Bacteroidota.c__Bacteroidia.o__Bacteroidales.f__Barnesiellaceae.g__Barnesiella	0.16	0.02
d__Bacteria.p__Bacteroidota.c__Bacteroidia.o__Bacteroidales.f__Barnesiellaceae.g__Coprobacter	0	0
d__Bacteria.p__Bacteroidota.c__Bacteroidia.o__Bacteroidales.f__Barnesiellaceae.g__uncultured	0.01	0
d__Bacteria.p__Bacteroidota.c__Bacteroidia.o__Bacteroidales.f__Marinifilaceae.g__Butyricimonas	0.19	0
d__Bacteria.p__Bacteroidota.c__Bacteroidia.o__Bacteroidales.f__Marinifilaceae.g__Odoribacter	0.21	0
d__Bacteria.p__Bacteroidota.c__Bacteroidia.o__Bacteroidales.f__Muribaculaceae.g__Muribaculaceae	0.03	0
d__Bacteria.p__Bacteroidota.c__Bacteroidia.o__Bacteroidales.f__Prevotellaceae.g__Alloprevotella	0.65	0
d__Bacteria.p__Bacteroidota.c__Bacteroidia.o__Bacteroidales.f__Prevotellaceae.g__Paraprevotella	0.75	0
d__Bacteria.p__Bacteroidota.c__Bacteroidia.o__Bacteroidales.f__Prevotellaceae.g__Prevotella	21.1	0
d__Bacteria.p__Bacteroidota.c__Bacteroidia.o__Bacteroidales.f__Prevotellaceae.g__Prevotellaceae_NK3B31_group	0.07	0
d__Bacteria.p__Bacteroidota.c__Bacteroidia.o__Bacteroidales.f__Rikenellaceae.g__Alistipes	2.3	0.07
d__Bacteria.p__Bacteroidota.c__Bacteroidia.o__Bacteroidales.f__Tannerellaceae.__	0.1	0
d__Bacteria.p__Bacteroidota.c__Bacteroidia.o__Bacteroidales.f__Tannerellaceae.g__Parabacteroides	0.36	0.35
d__Bacteria.p__Cyanobacteria.c__Vampirivibrionia.o__Gastranaerophilales.f__Gastranaerophilales.g__Gastranaerophilales	0.05	0
d__Bacteria.p__Desulfobacterota.c__Desulfovibrionia.o__Desulfovibrionales.f__Desulfovibrionaceae.g__Bilophila	0.03	0.02
d__Bacteria.p__Desulfobacterota.c__Desulfovibrionia.o__Desulfovibrionales.f__Desulfovibrionaceae.g__Desulfovibrio	0.04	0
d__Bacteria.p__Desulfobacterota.c__Desulfovibrionia.o__Desulfovibrionales.f__Desulfovibrionaceae.g__Mailhella	0.01	0
d__Bacteria.p__Firmicutes.c__Bacilli.o__Acholeplasmatales.f__Acholeplasmataceae.g__Anaeroplasma	0	0
d__Bacteria.p__Firmicutes.c__Bacilli.o__Erysipelotrichales.f__Erysipelatoclostridiaceae.g__Erysipelatoclostridium	0	0.03
d__Bacteria.p__Firmicutes.c__Bacilli.o__Erysipelotrichales.f__Erysipelatoclostridiaceae.g__Erysipelotrichaceae_UCG.003	0.38	0.98
d__Bacteria.p__Firmicutes.c__Bacilli.o__Erysipelotrichales.f__Erysipelotrichaceae.g__Faecalitalea	0	0.03
d__Bacteria.p__Firmicutes.c__Bacilli.o__Erysipelotrichales.f__Erysipelotrichaceae.g__Holdemanella	0.46	1.9
d__Bacteria.p__Firmicutes.c__Bacilli.o__Erysipelotrichales.f__Erysipelotrichaceae.g__Turicibacter	0.03	0.12
d__Bacteria.p__Firmicutes.c__Bacilli.o__Erysipelotrichales.f__Erysipelotrichaceae.g__.Clostridium._innocuum_group	0	0.07
d__Bacteria.p__Firmicutes.c__Bacilli.o__Erysipelotrichales.f__Erysipelotrichaceae.g__uncultured	0	0.01
d__Bacteria.p__Firmicutes.c__Bacilli.o__Lactobacillales.f__Carnobacteriaceae.g__Granulicatella	0	0.04
d__Bacteria.p__Firmicutes.c__Bacilli.o__Lactobacillales.f__Enterococcaceae.g__Enterococcus	0.03	0
d__Bacteria.p__Firmicutes.c__Bacilli.o__Lactobacillales.f__Lactobacillaceae.g__Lactobacillus	0.01	0.11
d__Bacteria.p__Firmicutes.c__Bacilli.o__Lactobacillales.f__Lactobacillaceae.g__Pediococcus	0.03	0
d__Bacteria.p__Firmicutes.c__Bacilli.o__Lactobacillales.f__Leuconostocaceae.g__Leuconostoc	0	0.07
d__Bacteria.p__Firmicutes.c__Bacilli.o__Lactobacillales.f__Leuconostocaceae.g__Weissella	0.13	0.01
d__Bacteria.p__Firmicutes.c__Bacilli.o__Lactobacillales.f__Streptococcaceae.g__Lactococcus	0.01	0.09
d__Bacteria.p__Firmicutes.c__Bacilli.o__Lactobacillales.f__Streptococcaceae.g__Streptococcus	2.18	0.64
d__Bacteria.p__Firmicutes.c__Bacilli.o__RF39.f__RF39.g__RF39	0.14	0.17
d__Bacteria.p__Firmicutes.c__Bacilli.o__Staphylococcales.f__Gemellaceae.g__Gemella	0	0.06
d__Bacteria.p__Firmicutes.c__Bacilli.o__Staphylococcales.f__Staphylococcaceae.g__Staphylococcus	0.01	0
d__Bacteria.p__Firmicutes.c__Clostridia.o__Christensenellales.f__Christensenellaceae.g__Christensenellaceae_R.7_group	1.3	0.13
d__Bacteria.p__Firmicutes.c__Clostridia.o__Clostridia_UCG.014.f__Clostridia_UCG.014.g__Clostridia_UCG.014	2.15	2.13
d__Bacteria.p__Firmicutes.c__Clostridia.o__Clostridia_vadinBB60_group.f__Clostridia_vadinBB60_group.g__Clostridia_vadinBB60_group	0.07	0
d__Bacteria.p__Firmicutes.c__Clostridia.o__Clostridiales.f__Clostridiaceae.g__Clostridium_sensu_stricto_1	0.15	0.56
d__Bacteria.p__Firmicutes.c__Clostridia.o__Eubacteriales.f__Anaerofustaceae.g__Anaerofustis	0	0
d__Bacteria.p__Firmicutes.c__Clostridia.o__Eubacteriales.f__Eubacteriaceae.g__Eubacterium	0	0.01
d__Bacteria.p__Firmicutes.c__Clostridia.o__Lachnospirales.f__Defluviitaleaceae.g__Defluviitaleaceae_UCG.011	0.01	0
d__Bacteria.p__Firmicutes.c__Clostridia.o__Lachnospirales.f__Lachnospiraceae.__	1.52	0.53
d__Bacteria.p__Firmicutes.c__Clostridia.o__Lachnospirales.f__Lachnospiraceae.g__Agathobacter	1.6	1.93
d__Bacteria.p__Firmicutes.c__Clostridia.o__Lachnospirales.f__Lachnospiraceae.g__Anaerostignum	0	0.01
d__Bacteria.p__Firmicutes.c__Clostridia.o__Lachnospirales.f__Lachnospiraceae.g__Anaerostipes	0.76	1.99
d__Bacteria.p__Firmicutes.c__Clostridia.o__Lachnospirales.f__Lachnospiraceae.g__Blautia	10.45	17.82
d__Bacteria.p__Firmicutes.c__Clostridia.o__Lachnospirales.f__Lachnospiraceae.g__Butyrivibrio	0.41	0.08
d__Bacteria.p__Firmicutes.c__Clostridia.o__Lachnospirales.f__Lachnospiraceae.g__CAG.56	0.16	0
d__Bacteria.p__Firmicutes.c__Clostridia.o__Lachnospirales.f__Lachnospiraceae.g__CHKCI001	0	0.02
d__Bacteria.p__Firmicutes.c__Clostridia.o__Lachnospirales.f__Lachnospiraceae.g__Catenibacillus	0	0.09
d__Bacteria.p__Firmicutes.c__Clostridia.o__Lachnospirales.f__Lachnospiraceae.g__Coprococcus	3.15	1.29
d__Bacteria.p__Firmicutes.c__Clostridia.o__Lachnospirales.f__Lachnospiraceae.g__Dorea	1.23	2.53
d__Bacteria.p__Firmicutes.c__Clostridia.o__Lachnospirales.f__Lachnospiraceae.g__Eisenbergiella	0	0.05
d__Bacteria.p__Firmicutes.c__Clostridia.o__Lachnospirales.f__Lachnospiraceae.g__Fusicatenibacter	0.64	0.77
d__Bacteria.p__Firmicutes.c__Clostridia.o__Lachnospirales.f__Lachnospiraceae.g__GCA.900066575	0.01	0.02
d__Bacteria.p__Firmicutes.c__Clostridia.o__Lachnospirales.f__Lachnospiraceae.g__Howardella	0.03	0.03
d__Bacteria.p__Firmicutes.c__Clostridia.o__Lachnospirales.f__Lachnospiraceae.g__Lachnoclostridium	0.06	0.52
d__Bacteria.p__Firmicutes.c__Clostridia.o__Lachnospirales.f__Lachnospiraceae.g__Lachnospira	0.96	0.06
d__Bacteria.p__Firmicutes.c__Clostridia.o__Lachnospirales.f__Lachnospiraceae.g__Lachnospiraceae_FCS020_group	0.09	0.01
d__Bacteria.p__Firmicutes.c__Clostridia.o__Lachnospirales.f__Lachnospiraceae.g__Lachnospiraceae_ND3007_group	0.31	0.15
d__Bacteria.p__Firmicutes.c__Clostridia.o__Lachnospirales.f__Lachnospiraceae.g__Lachnospiraceae_NK4A136_group	0.69	0.05
d__Bacteria.p__Firmicutes.c__Clostridia.o__Lachnospirales.f__Lachnospiraceae.g__Lachnospiraceae_UCG.001	0.39	0
d__Bacteria.p__Firmicutes.c__Clostridia.o__Lachnospirales.f__Lachnospiraceae.g__Lachnospiraceae_UCG.004	0.05	0.02
d__Bacteria.p__Firmicutes.c__Clostridia.o__Lachnospirales.f__Lachnospiraceae.g__Lachnospiraceae_UCG.008	0.05	0.01
d__Bacteria.p__Firmicutes.c__Clostridia.o__Lachnospirales.f__Lachnospiraceae.g__Lachnospiraceae_UCG.009	0	0.02
d__Bacteria.p__Firmicutes.c__Clostridia.o__Lachnospirales.f__Lachnospiraceae.g__Lachnospiraceae_UCG.010	0.04	0
d__Bacteria.p__Firmicutes.c__Clostridia.o__Lachnospirales.f__Lachnospiraceae.g__Marvinbryantia	0.18	0.01
d__Bacteria.p__Firmicutes.c__Clostridia.o__Lachnospirales.f__Lachnospiraceae.g__Moryella	0.02	0
d__Bacteria.p__Firmicutes.c__Clostridia.o__Lachnospirales.f__Lachnospiraceae.g__Robinsoniella	0	0.01
d__Bacteria.p__Firmicutes.c__Clostridia.o__Lachnospirales.f__Lachnospiraceae.g__Roseburia	0.93	0.81
d__Bacteria.p__Firmicutes.c__Clostridia.o__Lachnospirales.f__Lachnospiraceae.g__Sellimonas	0	0.01
d__Bacteria.p__Firmicutes.c__Clostridia.o__Lachnospirales.f__Lachnospiraceae.g__Shuttleworthia	0	0.01
d__Bacteria.p__Firmicutes.c__Clostridia.o__Lachnospirales.f__Lachnospiraceae.g__Tyzzerella	0.04	0.34
d__Bacteria.p__Firmicutes.c__Clostridia.o__Lachnospirales.f__Lachnospiraceae.g__.Eubacterium._eligens_group	0.2	0.04
d__Bacteria.p__Firmicutes.c__Clostridia.o__Lachnospirales.f__Lachnospiraceae.g__.Eubacterium._hallii_group	1.09	2.5
d__Bacteria.p__Firmicutes.c__Clostridia.o__Lachnospirales.f__Lachnospiraceae.g__.Eubacterium._ruminantium_group	0.35	0
d__Bacteria.p__Firmicutes.c__Clostridia.o__Lachnospirales.f__Lachnospiraceae.g__.Eubacterium._ventriosum_group	0.21	1.82
d__Bacteria.p__Firmicutes.c__Clostridia.o__Lachnospirales.f__Lachnospiraceae.g__.Eubacterium._xylanophilum_group	0.25	0.06
d__Bacteria.p__Firmicutes.c__Clostridia.o__Lachnospirales.f__Lachnospiraceae.g__.Ruminococcus._gauvreauii_group	0.13	0.62
d__Bacteria.p__Firmicutes.c__Clostridia.o__Lachnospirales.f__Lachnospiraceae.g__.Ruminococcus._gnavus_group	0.01	2.36
d__Bacteria.p__Firmicutes.c__Clostridia.o__Lachnospirales.f__Lachnospiraceae.g__.Ruminococcus._torques_group	2.21	0.87
d__Bacteria.p__Firmicutes.c__Clostridia.o__Lachnospirales.f__Lachnospiraceae.g__uncultured	0.11	0.62
d__Bacteria.p__Firmicutes.c__Clostridia.o__Monoglobales.f__Monoglobaceae.g__Monoglobus	0.55	1.5
d__Bacteria.p__Firmicutes.c__Clostridia.o__Oscillospirales.__.__	0	0.01
d__Bacteria.p__Firmicutes.c__Clostridia.o__Oscillospirales.f__Butyricicoccaceae.g__Butyricicoccus	0.22	0.84
d__Bacteria.p__Firmicutes.c__Clostridia.o__Oscillospirales.f__Butyricicoccaceae.g__UCG.008	0.11	0
d__Bacteria.p__Firmicutes.c__Clostridia.o__Oscillospirales.f__Butyricicoccaceae.g__UCG.009	0.01	0
d__Bacteria.p__Firmicutes.c__Clostridia.o__Oscillospirales.f__Oscillospiraceae.__	0.06	0.02
d__Bacteria.p__Firmicutes.c__Clostridia.o__Oscillospirales.f__Oscillospiraceae.g__Colidextribacter	0.04	0.06
d__Bacteria.p__Firmicutes.c__Clostridia.o__Oscillospirales.f__Oscillospiraceae.g__Flavonifractor	0.03	0.04
d__Bacteria.p__Firmicutes.c__Clostridia.o__Oscillospirales.f__Oscillospiraceae.g__NK4A214_group	0.3	0.05
d__Bacteria.p__Firmicutes.c__Clostridia.o__Oscillospirales.f__Oscillospiraceae.g__Oscillibacter	0.05	0.01
d__Bacteria.p__Firmicutes.c__Clostridia.o__Oscillospirales.f__Oscillospiraceae.g__Oscillospira	0.03	0.05
d__Bacteria.p__Firmicutes.c__Clostridia.o__Oscillospirales.f__Oscillospiraceae.g__UCG.002	2.08	0.11
d__Bacteria.p__Firmicutes.c__Clostridia.o__Oscillospirales.f__Oscillospiraceae.g__UCG.003	0.15	0.02
d__Bacteria.p__Firmicutes.c__Clostridia.o__Oscillospirales.f__Oscillospiraceae.g__UCG.005	0.13	0.06
d__Bacteria.p__Firmicutes.c__Clostridia.o__Oscillospirales.f__Oscillospiraceae.g__uncultured	0.07	0.12
d__Bacteria.p__Firmicutes.c__Clostridia.o__Oscillospirales.f__Ruminococcaceae.__	0.03	0
d__Bacteria.p__Firmicutes.c__Clostridia.o__Oscillospirales.f__Ruminococcaceae.g__Anaerofilum	0	0
d__Bacteria.p__Firmicutes.c__Clostridia.o__Oscillospirales.f__Ruminococcaceae.g__Angelakisella	0	0
d__Bacteria.p__Firmicutes.c__Clostridia.o__Oscillospirales.f__Ruminococcaceae.g__CAG.352	0.71	1.5
d__Bacteria.p__Firmicutes.c__Clostridia.o__Oscillospirales.f__Ruminococcaceae.g__Candidatus_Soleaferrea	0	0.01
d__Bacteria.p__Firmicutes.c__Clostridia.o__Oscillospirales.f__Ruminococcaceae.g__DTU089	0	0.05
d__Bacteria.p__Firmicutes.c__Clostridia.o__Oscillospirales.f__Ruminococcaceae.g__Faecalibacterium	6.01	7.02
d__Bacteria.p__Firmicutes.c__Clostridia.o__Oscillospirales.f__Ruminococcaceae.g__Fournierella	0.01	0
d__Bacteria.p__Firmicutes.c__Clostridia.o__Oscillospirales.f__Ruminococcaceae.g__Incertae_Sedis	0.49	1.48
d__Bacteria.p__Firmicutes.c__Clostridia.o__Oscillospirales.f__Ruminococcaceae.g__Negativibacillus	0.02	0.01
d__Bacteria.p__Firmicutes.c__Clostridia.o__Oscillospirales.f__Ruminococcaceae.g__Ruminococcus	0.48	0.48
d__Bacteria.p__Firmicutes.c__Clostridia.o__Oscillospirales.f__Ruminococcaceae.g__Subdoligranulum	4.35	2
d__Bacteria.p__Firmicutes.c__Clostridia.o__Oscillospirales.f__Ruminococcaceae.g__UBA1819	0.04	0.29
d__Bacteria.p__Firmicutes.c__Clostridia.o__Oscillospirales.f__Ruminococcaceae.g__.Eubacterium._siraeum_group	0.17	0.29
d__Bacteria.p__Firmicutes.c__Clostridia.o__Oscillospirales.f__Ruminococcaceae.g__uncultured	0.61	0.02
d__Bacteria.p__Firmicutes.c__Clostridia.o__Oscillospirales.f__UCG.010.g__UCG.010	0.08	0.01
d__Bacteria.p__Firmicutes.c__Clostridia.o__Oscillospirales.f__.Eubacterium._coprostanoligenes_group.g__.Eubacterium._coprostanoligenes_group	0.95	1.64
d__Bacteria.p__Firmicutes.c__Clostridia.o__Peptococcales.f__Peptococcaceae.g__Peptococcus	0.06	0
d__Bacteria.p__Firmicutes.c__Clostridia.o__Peptococcales.f__Peptococcaceae.g__uncultured	0.02	0.01
d__Bacteria.p__Firmicutes.c__Clostridia.o__Peptostreptococcales.Tissierellales.f__Anaerovoracaceae.g__Family_XIII_AD3011_group	0.16	0.04
d__Bacteria.p__Firmicutes.c__Clostridia.o__Peptostreptococcales.Tissierellales.f__Anaerovoracaceae.g__Family_XIII_UCG.001	0.07	0
d__Bacteria.p__Firmicutes.c__Clostridia.o__Peptostreptococcales.Tissierellales.f__Anaerovoracaceae.g__Mogibacterium	0	0.01
d__Bacteria.p__Firmicutes.c__Clostridia.o__Peptostreptococcales.Tissierellales.f__Anaerovoracaceae.g__.Eubacterium._brachy_group	0.02	0.02
d__Bacteria.p__Firmicutes.c__Clostridia.o__Peptostreptococcales.Tissierellales.f__Anaerovoracaceae.g__.Eubacterium._nodatum_group	0	0
d__Bacteria.p__Firmicutes.c__Clostridia.o__Peptostreptococcales.Tissierellales.f__Peptostreptococcaceae.g__Clostridioides	0	0.02
d__Bacteria.p__Firmicutes.c__Clostridia.o__Peptostreptococcales.Tissierellales.f__Peptostreptococcaceae.g__Intestinibacter	0.08	0.33
d__Bacteria.p__Firmicutes.c__Clostridia.o__Peptostreptococcales.Tissierellales.f__Peptostreptococcaceae.g__Paeniclostridium	0	0.01
d__Bacteria.p__Firmicutes.c__Clostridia.o__Peptostreptococcales.Tissierellales.f__Peptostreptococcaceae.g__Peptostreptococcus	0	0.06
d__Bacteria.p__Firmicutes.c__Clostridia.o__Peptostreptococcales.Tissierellales.f__Peptostreptococcaceae.g__Romboutsia	0.43	8.04
d__Bacteria.p__Firmicutes.c__Clostridia.o__Peptostreptococcales.Tissierellales.f__Peptostreptococcaceae.g__Terrisporobacter	0.01	0.07
d__Bacteria.p__Firmicutes.c__Negativicutes.o__Acidaminococcales.f__Acidaminococcaceae.g__Acidaminococcus	0	0.03
d__Bacteria.p__Firmicutes.c__Negativicutes.o__Acidaminococcales.f__Acidaminococcaceae.g__Phascolarctobacterium	0.61	0.23
d__Bacteria.p__Firmicutes.c__Negativicutes.o__Veillonellales.Selenomonadales.f__Veillonellaceae.__	0	0.01
d__Bacteria.p__Firmicutes.c__Negativicutes.o__Veillonellales.Selenomonadales.f__Veillonellaceae.g__Allisonella	0.02	0
d__Bacteria.p__Firmicutes.c__Negativicutes.o__Veillonellales.Selenomonadales.f__Veillonellaceae.g__Dialister	3.08	2.46
d__Bacteria.p__Firmicutes.c__Negativicutes.o__Veillonellales.Selenomonadales.f__Veillonellaceae.g__Veillonella	0.05	0.3
d__Bacteria.p__Fusobacteriota.c__Fusobacteriia.o__Fusobacteriales.f__Fusobacteriaceae.g__Fusobacterium	0	0
d__Bacteria.p__Proteobacteria.c__Gammaproteobacteria.o__Burkholderiales.f__Oxalobacteraceae.__	0.01	0.01
d__Bacteria.p__Proteobacteria.c__Gammaproteobacteria.o__Burkholderiales.f__Sutterellaceae.g__Parasutterella	0.02	0.03
d__Bacteria.p__Proteobacteria.c__Gammaproteobacteria.o__Burkholderiales.f__Sutterellaceae.g__Sutterella	0.06	0
d__Bacteria.p__Proteobacteria.c__Gammaproteobacteria.o__Enterobacterales.f__Enterobacteriaceae.__	0	0.1
d__Bacteria.p__Proteobacteria.c__Gammaproteobacteria.o__Enterobacterales.f__Enterobacteriaceae.g__Escherichia.Shigella	0.07	0.46
d__Bacteria.p__Proteobacteria.c__Gammaproteobacteria.o__Pasteurellales.f__Pasteurellaceae.g__Haemophilus	0	0.21
d__Bacteria.p__Verrucomicrobiota.c__Verrucomicrobiae.o__Verrucomicrobiales.f__Akkermansiaceae.g__Akkermansia	0.21	0
