# Supplementary material for: Transplantation of bacteriophages from ulcerative colitis patients shifts the gut bacteriome and exacerbates the severity of DSS colitis
Source: Microbiome. 2022 Jul 8;10:105. doi: 10.1186/s40168-022-01275-2 (PMC9264660; doi:10.1186/s40168-022-01275-2)
Supplement: Supplementary file 6 — Additional file 5: Supplementary Table S8. Differentially abundant viral scaffolds between VLP treatment groups. UC VLPs vs. PBS control, phage gavage period (tab 1). Healthy VLPs vs. PBS control (tab 2). Related to Fig. 5. [file 40168_2022_1275_MOESM5_ESM.xlsx]

## Sheet: UCP_PBS
Table S8.Differentially abundant viral scaffolds between VLP treatment groups
Tab 1 - Differentially abundant scaffolds: UC vs. PBS comparison
Differentially abundant scaffolds were identified using DESeq2
Scaffold Name	baseMean	log2FoldChange	lfcSE	stat	pvalue	padj	Viral Order	Viral Family	Replication Cycle	Viral Cluster	CRISPR Match
NODE_59_length_6232_cov_10.062166	28.8878	57.985	7.50828	7.58962	3.2084e-14	5.06286e-11	Unassigned	Unassigned	virulent	Outlier	unknown
NODE_10_length_18569_cov_9.172248	71.6266	57.089	7.51092	7.46766	8.16317e-14	6.44074e-11	Caudovirales	Siphoviridae	lysogenic	342_0	Eubacterium
NODE_260_length_3295_cov_7.397531	17.9538	-50.0453	6.71724	-7.3014	2.84795e-13	1.49802e-10	Caudovirales	Siphoviridae	virulent	Outlier	unknown
NODE_1_length_72039_cov_62.727551	457.665	55.0961	7.52177	7.19193	6.38798e-13	2.50844e-10	Caudovirales	Siphoviridae	lysogenic	587_0	Bacteroides
NODE_60_length_4886_cov_6.874560	18.6603	-54.6386	7.52399	-7.12901	1.01095e-12	2.50844e-10	Unassigned	Unassigned	virulent	639_0	unknown
NODE_41_length_4290_cov_4.969776	11.8334	50.6057	6.97428	7.11267	1.13822e-12	2.50844e-10	Caudovirales	Siphoviridae	lysogenic	559_0	Erysipelatoclostridium
NODE_10_length_33375_cov_19.204652	333.474	54.2554	7.49869	7.10196	1.22998e-12	2.50844e-10	Caudovirales	Unassigned	virulent	640_0	Bacteroides
NODE_124_length_4530_cov_7.713520	29.5727	54.4071	7.52493	7.09735	1.27171e-12	2.50844e-10	Unassigned	Unassigned	virulent	Outlier	unknown
NODE_82_length_5289_cov_10.021207	22.768	-54.1547	7.53158	-7.05758	1.69426e-12	2.97061e-10	Unassigned	Unassigned	virulent	Outlier	unknown
NODE_3_length_55070_cov_11.765064	60.3909	-53.9816	7.52373	-7.04193	1.89599e-12	2.99187e-10	Caudovirales	Siphoviridae	lysogenic	634_0	Ruthenibacterium
NODE_169_length_3221_cov_2.889135	4.8994	-53.2603	7.51422	-6.95486	3.52925e-12	5.06286e-10	Unassigned	Unassigned	virulent	776_0	unknown
NODE_129_length_5094_cov_10.369915	29.3983	52.8587	7.52219	6.8941	5.42075e-12	7.12829e-10	Caudovirales	Myoviridae	virulent	588_0	Bacteroides
NODE_47_length_4321_cov_4.986873	13.8619	52.6831	7.52958	6.86401	6.69554e-12	7.87079e-10	Unassigned	Unassigned	virulent	641_0	Bacteroides
NODE_5_length_32013_cov_7.792415	46.3759	-52.598	7.52376	-6.858	6.98296e-12	7.87079e-10	Caudovirales	Siphoviridae	lysogenic	634_0	unknown
NODE_25_length_3528_cov_5.061906	15.2411	52.3129	7.5222	6.82153	9.00757e-12	9.47596e-10	Unassigned	Unassigned	virulent	Outlier	Bacteroides
NODE_86_length_4227_cov_6.704219	7.46411	-52.0955	7.51385	-6.80017	1.04496e-11	1.0306e-09	Unassigned	Unassigned	virulent	776_0	unknown
NODE_32_length_9837_cov_21.281129	24.5058	51.4358	7.52771	6.70001	2.08403e-11	1.88669e-09	Caudovirales	Unassigned	virulent	342_0	Eubacterium
NODE_7_length_9123_cov_10.674680	23.2381	51.3623	7.52202	6.69531	2.15212e-11	1.88669e-09	Unassigned	Unassigned	virulent	Outlier	unknown
NODE_34_length_8976_cov_142.605089	139.653	42.6383	6.23907	6.6738	2.49259e-11	2.07016e-09	Unassigned	Unassigned	virulent	572_0	Bacteroides
NODE_11_length_24504_cov_10.084298	25.6876	-50.9633	7.52379	-6.64071	3.12175e-11	2.46306e-09	Caudovirales	Myoviridae	lysogenic	634_0	unknown
NODE_43_length_8806_cov_6.681636	51.3903	50.2454	7.49903	6.5669	5.13731e-11	3.86032e-09	Caudovirales	Siphoviridae	virulent	641_0	Bacteroides
NODE_14_length_14141_cov_10.036774	64.1982	50.2075	7.51267	6.54993	5.75622e-11	4.12878e-09	Caudovirales	Siphoviridae	virulent	641_0	Bacteroides
NODE_145_length_3012_cov_12.517754	15.0076	50.0822	7.51173	6.53408	6.40031e-11	4.31041e-09	Unassigned	Unassigned	virulent	Outlier	unknown
NODE_64_length_5607_cov_9.400216	12.0309	50.1236	7.5222	6.53048	6.55576e-11	4.31041e-09	Unassigned	Unassigned	virulent	Outlier	unknown
NODE_88_length_3454_cov_3.116211	24.1991	50.0059	7.5222	6.51484	7.27671e-11	4.40256e-09	Unassigned	Unassigned	virulent	Outlier	unknown
NODE_168_length_3248_cov_6.859380	3.60232	49.9861	7.52222	6.51219	7.40644e-11	4.40256e-09	Caudovirales	Myoviridae	virulent	Outlier	unknown
NODE_5_length_55058_cov_19.332927	59.4421	-49.9543	7.52373	-6.50665	7.68452e-11	4.40256e-09	Caudovirales	Siphoviridae	lysogenic	634_0	Ruthenibacterium
NODE_29_length_13467_cov_28.728154	17.1883	-49.9367	7.52389	-6.50418	7.81189e-11	4.40256e-09	Caudovirales	Unassigned	virulent	634_0	unknown
NODE_32_length_6335_cov_4.718312	14.5482	49.8195	7.52781	6.48522	8.86046e-11	4.7357e-09	Caudovirales	Siphoviridae	virulent	Outlier	Eubacterium
NODE_647_length_3086_cov_2.995051	14.9428	-49.8259	7.5316	-6.48281	9.00322e-11	4.7357e-09	Unassigned	Unassigned	virulent	Outlier	Prevotella
NODE_18_length_11725_cov_13.367181	41.1663	49.5332	7.52769	6.44729	1.13867e-10	5.79619e-09	Caudovirales	Siphoviridae	virulent	645_0	Eubacterium
NODE_5_length_8793_cov_5.155528	68.9071	38.6202	5.86069	6.41909	1.37095e-10	6.76052e-09	Unassigned	Unassigned	virulent	Outlier	unknown
NODE_118_length_3513_cov_13.585599	13.5919	48.9739	7.51196	6.38634	1.69907e-10	8.12463e-09	Caudovirales	Siphoviridae	virulent	645_0	unknown
NODE_27_length_6540_cov_7.924904	6.51721	-48.9007	7.52417	-6.36624	1.93716e-10	8.99069e-09	Caudovirales	Unassigned	virulent	686_0	Ruthenibacterium
NODE_284_length_3115_cov_17.031699	3.40259	48.6005	7.50884	6.33926	2.30867e-10	1.04088e-08	Caudovirales	Siphoviridae	virulent	662_0	unknown
NODE_7_length_22182_cov_11.411759	128.869	48.2702	7.50788	6.29609	3.05254e-10	1.31461e-08	Caudovirales	Siphoviridae	virulent	640_0	Bacteroides
NODE_36_length_5114_cov_5.155762	3.65186	-48.4112	7.53208	-6.29458	3.08243e-10	1.31461e-08	Unassigned	Unassigned	virulent	885_0	unknown
NODE_4_length_15649_cov_10.536745	106.961	37.0741	5.80315	6.2163	5.09013e-10	2.11375e-08	Caudovirales	Myoviridae	virulent	Outlier	unknown
NODE_62_length_6437_cov_9.313225	29.4611	-47.5271	7.51126	-6.19431	5.85413e-10	2.36867e-08	Caudovirales	Siphoviridae	virulent	744_0	unknown
NODE_84_length_3091_cov_1.863636	2.87313	47.4793	7.52977	6.17275	6.7114e-10	2.64765e-08	Unassigned	Unassigned	virulent	Singleton	unknown
NODE_246_length_3368_cov_6.607908	2.80739	47.2028	7.52792	6.13753	8.38152e-10	3.15183e-08	Unassigned	Unassigned	virulent	Singleton	unknown
NODE_120_length_3767_cov_3.210668	3.16304	47.2121	7.52961	6.13739	8.38891e-10	3.15183e-08	Caudovirales	Unassigned	virulent	Singleton	Eggerthella
NODE_7_length_39646_cov_22.055694	95.595	46.783	7.52766	6.08197	1.18714e-09	4.34848e-08	Caudovirales	Siphoviridae	virulent	342_0	Eubacterium
NODE_53_length_3628_cov_3.511055	1.92336	46.7594	7.52797	6.07858	1.2125e-09	4.34848e-08	Unassigned	Unassigned	virulent	Outlier	Bacteroides
NODE_77_length_3272_cov_3.982282	8.63042	46.2744	7.52278	6.0183	1.7626e-09	6.0804e-08	Caudovirales	Unassigned	virulent	559_0	Coprobacillus
NODE_2_length_42760_cov_167.147360	286.562	38.2301	6.18708	6.01739	1.77249e-09	6.0804e-08	Caudovirales	Unassigned	virulent	Outlier	unknown
NODE_6_length_14051_cov_16.738854	70.8484	35.774	5.85364	5.94058	2.84022e-09	9.53589e-08	Unassigned	Unassigned	virulent	890_0	unknown
NODE_127_length_3581_cov_5.349688	2.2331	45.1752	7.52967	5.86681	4.44248e-09	1.46047e-07	Unassigned	Unassigned	virulent	805_0	unknown
NODE_47_length_3177_cov_3.591608	10.5514	-44.8427	7.52407	-5.827	5.6434e-09	1.8174e-07	Unassigned	Unassigned	lysogenic	Outlier	unknown
NODE_7_length_20873_cov_10.012633	127.809	36.7436	6.23684	5.73105	9.98127e-09	3.13009e-07	Caudovirales	Myoviridae	virulent	Outlier	unknown
NODE_10_length_8974_cov_7.696379	59.7617	37.3879	6.35179	5.72877	1.01163e-08	3.13009e-07	Unassigned	Unassigned	virulent	Outlier	unknown
NODE_6_length_11192_cov_27.569902	75.3814	40.6805	6.94461	5.71385	1.10449e-08	3.35171e-07	Caudovirales	Siphoviridae	virulent	640_0	Bacteroides
NODE_231_length_3266_cov_8.541264	2.20276	-43.8866	7.52444	-5.69963	1.20067e-08	3.57481e-07	Unassigned	Unassigned	virulent	544_0	unknown
NODE_3_length_16484_cov_5.958975	88.8333	39.73	6.83364	5.66756	1.44845e-08	4.23269e-07	Unassigned	Unassigned	virulent	Outlier	unknown
NODE_18_length_7389_cov_5.632124	43.4727	39.0503	6.86989	5.5387	3.04717e-08	8.74262e-07	Unassigned	Unassigned	virulent	Outlier	unknown
NODE_5_length_14175_cov_27.795609	95.0584	35.5292	6.27836	5.49972	3.80403e-08	1.07192e-06	Unassigned	Unassigned	virulent	700_0	unknown
NODE_2_length_79775_cov_24.831761	502.777	40.3575	7.17266	5.48716	4.08454e-08	1.13077e-06	Caudovirales	Myoviridae	virulent	698_1	unknown
NODE_41_length_4322_cov_3.824232	2.37482	42.1629	7.52999	5.46653	4.58931e-08	1.24861e-06	Unassigned	Unassigned	virulent	Outlier	unknown
NODE_4_length_36227_cov_7.224207	185.055	39.2002	6.99422	5.46168	4.71637e-08	1.25694e-06	Unassigned	Unassigned	virulent	698_0	unknown
NODE_3_length_40479_cov_75.792747	222.848	39.3316	7.02129	5.45933	4.77924e-08	1.25694e-06	Caudovirales	Myoviridae	virulent	700_0	unknown
NODE_81_length_7545_cov_19.206943	54.1428	41.8845	7.54187	5.421	5.92654e-08	1.53313e-06	Caudovirales	Unassigned	virulent	807_0	Bacteroides
NODE_13_length_15441_cov_10.318991	117.917	34.8077	6.24171	5.41642	6.08044e-08	1.54757e-06	Unassigned	Unassigned	virulent	Outlier	unknown
NODE_1_length_57968_cov_8.412274	192.666	41.7357	7.53876	5.4035	6.53527e-08	1.63693e-06	Caudovirales	Podoviridae	virulent	309_0	unknown
NODE_2_length_48966_cov_24.294678	308.78	39.1268	7.08133	5.38413	7.27944e-08	1.79484e-06	Caudovirales	Myoviridae	virulent	700_0	unknown
NODE_51_length_3895_cov_13.667708	2.42617	41.4514	7.53288	5.36998	7.87451e-08	1.91169e-06	Unassigned	Unassigned	virulent	Outlier	unknown
NODE_3_length_14761_cov_167.794166	91.2514	37.6505	6.8337	5.36319	8.17631e-08	1.95203e-06	Caudovirales	Myoviridae	virulent	700_0	unknown
NODE_1_length_68820_cov_23.562074	385.354	39.1873	7.12351	5.36074	8.2881e-08	1.95203e-06	Caudovirales	Myoviridae	virulent	698_1	unknown
NODE_1_length_139473_cov_31.726090	840.756	39.917	7.27141	5.35205	8.69624e-08	2.01804e-06	Caudovirales	Myoviridae	virulent	698_1	unknown
NODE_1_length_70063_cov_152.785182	409.752	39.1399	7.13622	5.34455	9.06411e-08	2.07292e-06	Caudovirales	Unassigned	virulent	698_0	unknown
NODE_95_length_4728_cov_5.491547	3.93928	-41.1793	7.53178	-5.33464	9.57341e-08	2.15812e-06	Caudovirales	Unassigned	virulent	Singleton	unknown
NODE_27_length_6851_cov_7.953649	34.3708	40.7792	7.51131	5.2959	1.18432e-07	2.63218e-06	Caudovirales	Siphoviridae	virulent	645_0	unknown
NODE_20_length_14279_cov_13.724550	65.5817	36.8004	6.84172	5.23266	1.67089e-07	3.66203e-06	Caudovirales	Myoviridae	virulent	700_0	unknown
NODE_3_length_44070_cov_49.889265	1946.56	40.254	7.53456	5.20986	1.88983e-07	4.07723e-06	Caudovirales	crAssphage	virulent	657_0	unknown
NODE_2_length_18610_cov_10.835570	171.778	35.9215	6.70575	5.2077	1.91201e-07	4.07723e-06	Caudovirales	Unassigned	virulent	640_0	Bacteroides
NODE_19_length_3560_cov_4.587732	16.4965	39.957	7.52749	5.1753	2.27546e-07	4.78757e-06	Unassigned	Unassigned	virulent	Outlier	unknown
NODE_197_length_3995_cov_22.961929	23.4829	39.7676	7.52794	5.14982	2.60737e-07	5.41372e-06	Unassigned	Unassigned	virulent	Outlier	unknown
NODE_7_length_10964_cov_6.701348	68.0911	36.1535	6.83603	5.14239	2.71264e-07	5.52106e-06	Unassigned	Unassigned	virulent	Outlier	unknown
NODE_163_length_3315_cov_3.533436	5974.66	-16.9427	3.10092	-5.14126	2.72904e-07	5.52106e-06	no_order_Microviridae	Microviridae	virulent	688_0	Bacteroides
NODE_70_length_8391_cov_10.463652	35.0815	39.6565	7.52809	5.13496	2.82201e-07	5.63687e-06	Caudovirales	Siphoviridae	virulent	415_0	unknown
NODE_3_length_72388_cov_146.118922	399.555	39.5367	7.53876	5.11181	3.19094e-07	6.29412e-06	Caudovirales	Siphoviridae	lysogenic	587_0	Bacteroides
NODE_19_length_10900_cov_24.610420	82.3432	34.5266	6.59318	5.08504	3.67552e-07	7.16046e-06	Unassigned	Unassigned	virulent	640_0	unknown
NODE_5_length_19300_cov_17.191011	31.1845	-39.1421	7.52382	-5.06951	3.98833e-07	7.6751e-06	Caudovirales	Podoviridae	virulent	634_0	unknown
NODE_193_length_3294_cov_4.726150	2.31186	-39.134	7.53194	-5.06297	4.1278e-07	7.84779e-06	Caudovirales	Siphoviridae	virulent	Singleton	unknown
NODE_11_length_15911_cov_7.163030	78.1512	35.4114	6.81628	5.04842	4.45486e-07	8.36878e-06	Unassigned	Unassigned	virulent	Outlier	unknown
NODE_7_length_7330_cov_4.040000	55.656	32.8824	6.35768	5.01479	5.30921e-07	9.85639e-06	Unassigned	Unassigned	virulent	Outlier	unknown
NODE_3_length_29159_cov_23.799237	147.003	35.6277	6.92746	4.99861	5.77462e-07	1.05143e-05	Caudovirales	Unassigned	virulent	700_0	unknown
NODE_48_length_10130_cov_10.639504	51.2944	38.6231	7.52783	4.99786	5.79688e-07	1.05143e-05	Caudovirales	Siphoviridae	virulent	415_0	unknown
NODE_21_length_3512_cov_3.008100	13.4198	38.5379	7.52752	4.98676	6.1401e-07	1.10103e-05	Unassigned	Unassigned	virulent	Outlier	unknown
NODE_53_length_8115_cov_32.833499	52.7567	35.1226	6.88123	4.9588	7.09299e-07	1.25761e-05	Caudovirales	Unassigned	virulent	699_0	unknown
NODE_14_length_6676_cov_9.216282	36.489	35.1749	6.9461	4.92002	8.65365e-07	1.51727e-05	Unassigned	Unassigned	virulent	Outlier	unknown
NODE_24_length_14117_cov_12.740649	39.0182	-37.947	7.52382	-4.91067	9.07656e-07	1.57394e-05	Caudovirales	Siphoviridae	lysogenic	639_0	unknown
NODE_21_length_4682_cov_4.630646	25.3849	35.4072	7.01025	4.90813	9.19471e-07	1.57709e-05	Unassigned	Unassigned	virulent	Outlier	unknown
NODE_29_length_11529_cov_24.511156	308.659	37.8274	7.54184	4.88308	1.04443e-06	1.77217e-05	Caudovirales	Myoviridae	virulent	Outlier	unknown
NODE_4_length_11347_cov_185.829171	62.3983	34.401	6.85337	4.87366	1.09548e-06	1.839e-05	Unassigned	Unassigned	virulent	700_0	unknown
NODE_1_length_20552_cov_19.786652	293.567	31.0076	6.16462	4.86772	1.12892e-06	1.8752e-05	Caudovirales	Unassigned	virulent	640_0	unknown
NODE_9_length_30310_cov_12.682532	142.548	37.5793	7.53876	4.85217	1.22117e-06	2.0073e-05	Caudovirales	Siphoviridae	lysogenic	579_0	Bacteroides
NODE_70_length_8173_cov_22.959596	38.8652	-37.3918	7.50914	-4.84633	1.25766e-06	2.04596e-05	Unassigned	Unassigned	lysogenic	639_0	unknown
NODE_18_length_9917_cov_7.212127	18.8264	-37.368	7.52332	-4.83404	1.33791e-06	2.15431e-05	Caudovirales	Siphoviridae	virulent	Outlier	Streptococcus
NODE_1_length_90709_cov_582.132118	3863.78	37.3475	7.53456	4.8241	1.40634e-06	2.24163e-05	Caudovirales	Siphoviridae	virulent	657_0	unknown
NODE_19_length_7557_cov_7.596374	45.9553	34.2511	6.9028	4.81705	1.45699e-06	2.29913e-05	Caudovirales	Unassigned	virulent	699_0	unknown
NODE_26_length_4143_cov_3.817759	33.792	30.7151	6.25296	4.75217	2.01241e-06	3.14414e-05	Caudovirales	Unassigned	virulent	Outlier	Bacteroides
NODE_42_length_6028_cov_7.581115	4.99665	-36.7564	7.53561	-4.74498	2.08522e-06	3.22596e-05	Caudovirales	Unassigned	virulent	707_0	Clostridium
NODE_20_length_20561_cov_19.254999	105.677	36.5623	7.52775	4.72417	2.31062e-06	3.53997e-05	Caudovirales	Siphoviridae	virulent	415_0	unknown
NODE_70_length_3874_cov_9.291699	17.9328	34.3738	7.0741	4.71774	2.38474e-06	3.61838e-05	Unassigned	Unassigned	virulent	Outlier	unknown
NODE_4_length_37530_cov_27.654783	61.3672	36.3866	7.5274	4.70104	2.58845e-06	3.89007e-05	Caudovirales	Unassigned	virulent	930_0	unknown
NODE_11_length_18757_cov_36.804032	942.04	36.3906	7.53457	4.6971	2.63881e-06	3.92835e-05	Unassigned	crAssphage	virulent	Outlier	unknown
NODE_16_length_7762_cov_7.713118	25.6437	36.2637	7.52776	4.68449	2.80656e-06	4.13902e-05	Caudovirales	Siphoviridae	virulent	645_0	Eubacterium
NODE_15_length_16749_cov_41.710555	366.743	36.3035	7.54182	4.68103	2.85437e-06	4.17055e-05	Caudovirales	Podoviridae	virulent	224_0	unknown
NODE_2_length_47368_cov_20.406083	1746.97	35.9577	7.53456	4.63964	3.49013e-06	5.05268e-05	Caudovirales	Siphoviridae	virulent	657_0	unknown
NODE_18_length_5219_cov_3.397947	31.9187	-35.1845	7.37243	-4.6368	3.53846e-06	5.07608e-05	Unassigned	Unassigned	lysogenic	639_0	unknown
NODE_97_length_6387_cov_6.737208	6.84856	35.7838	7.52775	4.62074	3.82372e-06	5.43588e-05	Caudovirales	Unassigned	virulent	1018_0	unknown
NODE_10_length_28504_cov_42.819220	855.27	35.6547	7.53457	4.59943	4.23642e-06	5.96881e-05	Unassigned	Unassigned	virulent	657_0	unknown
NODE_26_length_6191_cov_4.469035	27.2157	35.624	7.53167	4.59712	4.28372e-06	5.98205e-05	no_order_Microviridae	Microviridae	virulent	536_0	Bacteroides
NODE_9_length_6024_cov_4.812029	36.6992	35.5355	7.52742	4.58797	4.47582e-06	6.14371e-05	Unassigned	Unassigned	virulent	860_0	unknown
NODE_10_length_22604_cov_43.534791	944.151	35.5622	7.53457	4.58715	4.49333e-06	6.14371e-05	Unassigned	Unassigned	virulent	657_0	unknown
NODE_9_length_9086_cov_6.733806	43.3604	35.5214	7.52741	4.58609	4.51629e-06	6.14371e-05	Caudovirales	Myoviridae	virulent	700_0	unknown
NODE_6_length_41177_cov_9.548684	62.4611	35.5309	7.54182	4.57858	4.68137e-06	6.31385e-05	Caudovirales	Siphoviridae	virulent	646_0	unknown
NODE_39_length_7716_cov_5.381673	19.1266	35.4494	7.52754	4.57644	4.72949e-06	6.32469e-05	Caudovirales	Unassigned	virulent	979_0	Faecalibacterium
NODE_10_length_31807_cov_33.620811	1388.32	35.4502	7.53456	4.57229	4.82414e-06	6.39706e-05	Unassigned	Unassigned	virulent	657_0	unknown
NODE_2_length_61764_cov_7.741966	78.5492	35.4664	7.54182	4.57004	4.87634e-06	6.41239e-05	Caudovirales	Siphoviridae	virulent	619_0	unknown
NODE_5_length_20685_cov_353.648182	293.481	31.1324	6.61957	4.55202	5.31345e-06	6.92944e-05	Caudovirales	Unassigned	virulent	640_0	Bacteroides
NODE_14_length_13020_cov_9.811647	76.0751	31.9335	6.81851	4.53669	5.71433e-06	7.38351e-05	Unassigned	Unassigned	virulent	700_0	unknown
NODE_177_length_4177_cov_15.358564	7.65601	-35.1753	7.53559	-4.53519	5.75521e-06	7.38351e-05	Caudovirales	Siphoviridae	virulent	Outlier	unknown
NODE_10_length_14032_cov_7.754024	41.8976	35.1561	7.53878	4.53072	5.87837e-06	7.44912e-05	Unassigned	Unassigned	lysogenic	Overlap	Bacteroides
NODE_2_length_44283_cov_59.941349	179.822	35.1499	7.53876	4.52991	5.90076e-06	7.44912e-05	Caudovirales	Siphoviridae	lysogenic	579_0	Bacteroides
NODE_84_length_13613_cov_91.889069	52.8688	34.7976	7.5274	4.48995	7.12412e-06	8.92211e-05	Caudovirales	Podoviridae	virulent	548_0	Erysipelatoclostridium
NODE_4_length_16842_cov_10.867457	67.1091	34.7422	7.53877	4.47583	7.61165e-06	9.45763e-05	Caudovirales	Siphoviridae	virulent	Overlap	Bacteroides
NODE_9_length_22200_cov_16.007361	64.9886	34.4924	7.53876	4.44269	8.88395e-06	0.000109522	Unassigned	Unassigned	lysogenic	Outlier	Bacteroides
NODE_45_length_6477_cov_11.337901	34.1095	31.6131	6.95059	4.40439	1.06082e-05	0.000129765	Unassigned	Unassigned	virulent	Outlier	unknown
NODE_5_length_42492_cov_10.923675	153.064	33.8327	7.53876	4.35519	1.32953e-05	0.00016073	Caudovirales	Podoviridae	virulent	Outlier	unknown
NODE_13_length_13406_cov_9.332260	66.1991	33.8268	7.53876	4.3544	1.33433e-05	0.00016073	Caudovirales	Siphoviridae	virulent	579_0	Bacteroides
NODE_130_length_4007_cov_8.533907	24.6556	30.8208	6.85344	4.35122	1.35384e-05	0.000161845	Caudovirales	Unassigned	virulent	Outlier	Bacteroides
NODE_10_length_14977_cov_5.091275	22.5295	-33.6412	7.50915	-4.34686	1.38103e-05	0.000163854	Caudovirales	Podoviridae	virulent	633_0	unknown
NODE_10_length_17044_cov_11.131556	53.3568	33.6909	7.53879	4.33635	1.44866e-05	0.000170596	Caudovirales	Unassigned	virulent	Overlap	Bacteroides
NODE_11_length_15904_cov_18.792668	561.182	33.5073	7.53457	4.31442	1.60021e-05	0.000187047	Unassigned	crAssphage	virulent	Outlier	unknown
NODE_31_length_10885_cov_7.943213	17.256	-33.2912	7.50923	-4.3002	1.70647e-05	0.000197794	Caudovirales	Podoviridae	virulent	634_0	unknown
NODE_24_length_11063_cov_71.868096	50.5125	33.4078	7.5388	4.2988	1.71722e-05	0.000197794	Caudovirales	Siphoviridae	virulent	Overlap	Bacteroides
NODE_31_length_9430_cov_11.020480	16.1648	-33.2469	7.50926	-4.29428	1.75262e-05	0.000200084	Unassigned	Unassigned	virulent	633_0	unknown
NODE_8_length_4439_cov_4.885949	45.4835	25.7062	5.75494	4.29304	1.76246e-05	0.000200084	Unassigned	Unassigned	virulent	640_0	unknown
NODE_58_length_9224_cov_44.882539	17.7163	-33.1189	7.50924	-4.27725	1.89214e-05	0.000213271	Unassigned	Unassigned	virulent	633_0	unknown
NODE_17_length_5518_cov_7.799744	46.3351	33.0071	7.53459	4.24803	2.15662e-05	0.000241357	Unassigned	Unassigned	virulent	916_0	unknown
NODE_9_length_16470_cov_465.387755	71.4429	32.8297	7.53878	4.22213	2.42002e-05	0.000268929	Caudovirales	Siphoviridae	virulent	Overlap	Bacteroides
NODE_72_length_6245_cov_28.575283	23.622	32.754	7.53171	4.21604	2.48633e-05	0.000274365	no_order_Microviridae	Microviridae	virulent	536_0	Bacteroides
NODE_94_length_4019_cov_8.994450	6.18913	-32.5915	7.50992	-4.20664	2.59197e-05	0.000284037	Unassigned	Unassigned	virulent	633_0	unknown
NODE_47_length_7061_cov_7.397802	31.0422	32.6882	7.53877	4.20336	2.62977e-05	0.000286191	Caudovirales	crAssphage	virulent	779_0	unknown
NODE_137_length_4478_cov_22.667194	29.6532	31.0503	7.19196	4.17832	2.93667e-05	0.000317401	Caudovirales	Unassigned	virulent	641_0	Bacteroides
NODE_6_length_20448_cov_7.623400	85.2786	32.4005	7.53876	4.16521	3.11069e-05	0.000333923	Caudovirales	Podoviridae	virulent	1004_0	unknown
NODE_9_length_16018_cov_7.041909	73.1736	32.2443	7.53876	4.14448	3.40582e-05	0.000363134	Caudovirales	Podoviridae	virulent	Outlier	unknown
NODE_37_length_4229_cov_5.190704	4.13509	32.2112	7.53899	4.13997	3.47345e-05	0.000367859	Unassigned	Unassigned	virulent	Outlier	unknown
NODE_8_length_3687_cov_106.668778	55.4219	-32.0874	7.51418	-4.13716	3.51625e-05	0.000369909	Unassigned	Unassigned	virulent	Singleton	unknown
NODE_4_length_18566_cov_14.119497	135.649	-31.9569	7.52209	-4.11547	3.86395e-05	0.000403796	Caudovirales	Unassigned	virulent	712_0	Prevotella
NODE_23_length_8641_cov_5.908223	35.9963	31.9814	7.53881	4.10959	3.96364e-05	0.000409847	Unassigned	Unassigned	virulent	588_0	Bacteroides
NODE_16_length_9162_cov_6.878445	295.394	31.9894	7.54183	4.109	3.9738e-05	0.000409847	Caudovirales	Myoviridae	virulent	668_0	unknown
NODE_1_length_46017_cov_142.089683	343.708	-31.8239	7.52207	-4.09779	4.17109e-05	0.000427402	Caudovirales	Unassigned	virulent	712_0	Prevotella
NODE_10_length_20275_cov_28.554649	63.2504	31.8806	7.53877	4.09624	4.19921e-05	0.000427507	Caudovirales	Myoviridae	lysogenic	Overlap	Bacteroides
NODE_119_length_5025_cov_3.751911	7.61373	31.846	7.54188	4.08996	4.31447e-05	0.000436425	Unassigned	Unassigned	virulent	Outlier	Eubacterium
NODE_21_length_13025_cov_7.041557	42.7487	31.766	7.53878	4.08104	4.4835e-05	0.000450635	Unassigned	Unassigned	lysogenic	Overlap	Bacteroides
NODE_48_length_3126_cov_3.195050	12.9938	31.7436	7.53891	4.07799	4.54272e-05	0.000451821	Unassigned	Unassigned	virulent	Outlier	unknown
NODE_3_length_26217_cov_8.988801	47.5334	31.6929	7.5274	4.07748	4.55257e-05	0.000451821	Caudovirales	Unassigned	virulent	930_0	unknown
NODE_24_length_9440_cov_17.721257	44.8884	31.6777	7.53881	4.06931	4.71533e-05	0.00046505	Caudovirales	Unassigned	virulent	Overlap	Bacteroides
NODE_83_length_5578_cov_16.566540	37.0649	31.565	7.52742	4.06048	4.89715e-05	0.000478508	Unassigned	Unassigned	virulent	884_0	unknown
NODE_18_length_9649_cov_33.076089	97.1655	29.3378	6.98086	4.05936	4.92082e-05	0.000478508	Caudovirales	Unassigned	virulent	640_0	unknown
NODE_59_length_6438_cov_11.843021	15.7127	31.4475	7.5025	4.05832	4.94276e-05	0.000478508	Unassigned	Unassigned	virulent	991_0	unknown
NODE_50_length_9572_cov_206.497531	208.83	31.498	7.54182	4.04385	5.25808e-05	0.00050593	Caudovirales	Podoviridae	virulent	224_0	unknown
NODE_160_length_3002_cov_3.872073	6.86549	31.4518	7.53889	4.0393	5.36111e-05	0.000512718	Unassigned	Unassigned	virulent	Outlier	Bacteroides
NODE_47_length_4001_cov_4.244551	28.9213	-31.1644	7.52218	-4.01006	6.07031e-05	0.000577045	Unassigned	Unassigned	virulent	Outlier	unknown
NODE_82_length_4416_cov_5.347627	16.546	31.053	7.53882	3.98644	6.70727e-05	0.000632282	Unassigned	Unassigned	lysogenic	629_0	Bacteroides
NODE_2_length_71776_cov_14.398698	105.107	31.0585	7.54182	3.98558	6.73152e-05	0.000632282	Caudovirales	Siphoviridae	virulent	Overlap	unknown
NODE_18_length_11266_cov_11.052359	40.6474	30.9555	7.53878	3.97353	7.08166e-05	0.000660808	Caudovirales	Unassigned	virulent	Overlap	Bacteroides
NODE_73_length_4181_cov_5.331314	12.2276	-30.9359	7.53621	-3.97227	7.11897e-05	0.000660808	Unassigned	Unassigned	lysogenic	757_0	unknown
NODE_80_length_6475_cov_5.362461	11.0231	-30.8478	7.53557	-3.96093	7.46599e-05	0.000688966	Caudovirales	Siphoviridae	virulent	343_0	unknown
NODE_63_length_6518_cov_3.376451	11.49	-30.8364	7.53609	-3.95913	7.52221e-05	0.000690118	Unassigned	Unassigned	virulent	Singleton	unknown
NODE_9_length_17868_cov_6.487846	36.7592	30.7908	7.52742	3.95764	7.56954e-05	0.000690118	Caudovirales	Podoviridae	virulent	930_0	unknown
NODE_38_length_8043_cov_45.322108	25.7844	30.8263	7.5388	3.95637	7.60967e-05	0.000690118	Caudovirales	Unassigned	virulent	652_0	Bacteroides
NODE_41_length_7844_cov_12.670689	44.4522	-30.7221	7.52213	-3.95129	7.77303e-05	0.000700905	Unassigned	Unassigned	virulent	712_0	unknown
NODE_31_length_5518_cov_94.158704	40.0263	30.737	7.53463	3.94671	7.92308e-05	0.000710376	Unassigned	Unassigned	virulent	916_0	unknown
NODE_40_length_9783_cov_9.236534	46.1751	30.6581	7.53881	3.93405	8.35261e-05	0.000744656	Caudovirales	Myoviridae	virulent	Overlap	Bacteroides
NODE_160_length_5625_cov_3.540395	18.091	30.4946	7.52803	3.91797	8.92982e-05	0.000791643	Caudovirales	Unassigned	virulent	671_0	unknown
NODE_59_length_5571_cov_5.714104	118.516	30.5298	7.54192	3.91543	9.02448e-05	0.000792901	Unassigned	Unassigned	virulent	Outlier	unknown
NODE_38_length_9436_cov_7.870803	48.9197	-30.4435	7.52212	-3.91426	9.06821e-05	0.000792901	Unassigned	Unassigned	virulent	712_0	unknown
NODE_5_length_14623_cov_6.180052	50.6049	28.2962	6.9748	3.91355	9.09475e-05	0.000792901	Unassigned	Unassigned	virulent	Overlap	Bacteroides
NODE_22_length_5809_cov_4.066910	11.8849	30.4946	7.53909	3.91222	9.14508e-05	0.000792909	Caudovirales	Siphoviridae	virulent	408_0	unknown
NODE_33_length_5500_cov_4.492746	18.6349	-30.4588	7.53547	-3.90934	9.25472e-05	0.00079803	Unassigned	Unassigned	virulent	Outlier	unknown
NODE_45_length_3291_cov_3.961063	3.19122	30.4295	7.53966	3.90329	9.48952e-05	0.00081383	Caudovirales	Siphoviridae	virulent	491_0	unknown
NODE_48_length_7022_cov_7.227788	35.6188	-30.3128	7.52215	-3.89686	9.74474e-05	0.0008312	Unassigned	Unassigned	virulent	Outlier	unknown
NODE_14_length_17473_cov_7.259272	380.913	30.3543	7.54186	3.89219	9.93445e-05	0.000842826	Unassigned	Unassigned	virulent	886_0	Bacteroides
NODE_15_length_11077_cov_27.139721	35.5269	-30.0091	7.4977	-3.86906	0.000109254	0.00092194	Unassigned	Unassigned	virulent	712_0	unknown
NODE_25_length_12834_cov_5.636200	37.7064	30.1412	7.54183	3.86394	0.000111572	0.000936492	Caudovirales	Siphoviridae	virulent	Overlap	unknown
NODE_22_length_5079_cov_5.294586	15.9354	30.0897	7.53883	3.85865	0.000114016	0.000951942	Unassigned	Unassigned	lysogenic	628_0	Bacteroides
NODE_84_length_3071_cov_3.609085	2.20465	-29.8684	7.54388	-3.82674	0.000129854	0.00107847	Unassigned	Unassigned	virulent	Outlier	Blautia
NODE_94_length_5984_cov_8.709226	33.6025	-29.7419	7.52217	-3.82096	0.000132933	0.00109826	Unassigned	Unassigned	virulent	712_0	unknown
NODE_36_length_10184_cov_11.996939	44.7467	29.7499	7.5274	3.81937	0.000133794	0.00109962	Unassigned	Unassigned	virulent	Outlier	unknown
NODE_18_length_3880_cov_6.573595	22.9502	29.7361	7.52745	3.81751	0.000134805	0.00110219	Unassigned	Unassigned	virulent	884_0	unknown
NODE_17_length_22030_cov_45.220250	52.4887	29.763	7.53881	3.81532	0.000136005	0.00110627	Caudovirales	Siphoviridae	lysogenic	540_0	unknown
NODE_72_length_12616_cov_7.199984	34.4805	29.749	7.54183	3.81194	0.00013788	0.00111577	Caudovirales	Siphoviridae	virulent	Overlap	unknown
NODE_2_length_85136_cov_25.409821	112.65	29.7182	7.54182	3.80787	0.000140171	0.00112852	Caudovirales	Siphoviridae	virulent	619_0	unknown
NODE_223_length_3429_cov_12.280379	18.8539	-29.5326	7.52222	-3.79312	0.000148769	0.00119166	Unassigned	Unassigned	virulent	Outlier	unknown
NODE_47_length_8477_cov_7.705058	25.559	29.5626	7.54186	3.78721	0.000152351	0.00121419	Unassigned	Unassigned	virulent	Outlier	unknown
NODE_65_length_6246_cov_101.735099	29.0572	29.507	7.53172	3.78493	0.000153751	0.00121919	no_order_Microviridae	Microviridae	virulent	536_0	Bacteroides
NODE_22_length_7086_cov_6.435358	21.7107	-29.3314	7.49769	-3.77868	0.000157663	0.00124014	Unassigned	Unassigned	virulent	Outlier	unknown
NODE_38_length_5914_cov_30.776242	280.678	29.4583	7.53458	3.77703	0.00015871	0.00124014	Unassigned	crAssphage	virulent	Outlier	unknown
NODE_19_length_31227_cov_8.593257	41.1887	29.4852	7.54183	3.77697	0.00015875	0.00124014	Caudovirales	Unassigned	virulent	619_0	unknown
NODE_154_length_4700_cov_13.217653	11.3238	29.4553	7.54184	3.77299	0.000161304	0.00125388	Caudovirales	Siphoviridae	virulent	664_0	Intestinimonas
NODE_30_length_5114_cov_5.076497	14.1561	-29.2348	7.49808	-3.7656	0.000166152	0.00128524	Unassigned	Unassigned	virulent	Outlier	unknown
NODE_105_length_3617_cov_4.164795	13.0245	29.3634	7.53879	3.76233	0.000168338	0.00129579	Unassigned	Unassigned	virulent	Singleton	Bacteroides
NODE_25_length_13577_cov_6.494823	32.6586	29.3467	7.53883	3.76009	0.000169855	0.00130112	Caudovirales	Myoviridae	lysogenic	540_0	unknown
NODE_19_length_10797_cov_30.593279	411.222	29.3111	7.53457	3.75749	0.000171628	0.00130835	Caudovirales	crAssphage	virulent	Outlier	unknown
NODE_20_length_11783_cov_16.474505	34.5929	-29.1501	7.49767	-3.75451	0.000173682	0.00131765	Unassigned	Unassigned	virulent	Outlier	unknown
NODE_23_length_7584_cov_6.576039	35.7538	29.1636	7.53877	3.73583	0.000187097	0.00141263	Unassigned	Unassigned	virulent	1004_0	unknown
NODE_106_length_3991_cov_6.809959	12.2307	29.1424	7.53885	3.73299	0.000189221	0.00142186	Caudovirales	Siphoviridae	virulent	Overlap	unknown
NODE_14_length_3582_cov_2.992345	40.7793	24.6947	6.35655	3.72761	0.000193306	0.00144567	Unassigned	Unassigned	lysogenic	Outlier	Hungatella
NODE_17_length_3853_cov_15.091364	14.8712	28.9881	7.53179	3.71599	0.000202411	0.00149738	no_order_Microviridae	Microviridae	virulent	536_0	Bacteroides
NODE_17_length_3044_cov_4.887588	12.8948	29.0058	7.53878	3.7149	0.000203285	0.00149738	Unassigned	Unassigned	virulent	Outlier	Bacteroides
NODE_4_length_43107_cov_20.748304	124.337	29.0049	7.53879	3.71478	0.000203384	0.00149738	Caudovirales	Siphoviridae	lysogenic	Overlap	unknown
NODE_24_length_13208_cov_54.709116	233.488	23.3995	6.03162	3.71368	0.000204265	0.00149738	Caudovirales	Unassigned	virulent	576_0	unknown
NODE_31_length_4737_cov_3.262281	172.633	28.9745	7.53459	3.71282	0.000204964	0.00149738	Unassigned	Unassigned	virulent	Outlier	unknown
NODE_28_length_13689_cov_17.569899	8.14573	28.9309	7.54186	3.70345	0.000212688	0.00154434	Unassigned	Unassigned	virulent	646_0	unknown
NODE_34_length_4339_cov_4.742997	171.052	28.898	7.53459	3.70266	0.00021335	0.00154434	Unassigned	Unassigned	virulent	Outlier	unknown
NODE_5_length_10529_cov_6.624881	18.7931	28.7096	7.52749	3.68112	0.000232215	0.00167322	Caudovirales	Podoviridae	virulent	Outlier	unknown
NODE_78_length_4551_cov_4.161477	13.6073	28.7329	7.53879	3.6787	0.000234429	0.0016815	Caudovirales	crAssphage	virulent	Outlier	Bacteroides
NODE_182_length_3833_cov_10.857597	31.8354	26.6587	7.00173	3.66463	0.000247697	0.00176862	Caudovirales	Siphoviridae	virulent	Outlier	unknown
NODE_163_length_5578_cov_6.195727	37.0492	28.5357	7.52742	3.65806	0.000254133	0.00180428	Unassigned	Unassigned	virulent	884_0	unknown
NODE_24_length_4807_cov_6.368056	19.0038	28.5545	7.53878	3.65503	0.000257151	0.00180428	Unassigned	Unassigned	lysogenic	Outlier	unknown
NODE_6_length_24043_cov_12.776430	30.4347	28.5629	7.54183	3.65467	0.000257508	0.00180428	Caudovirales	Myoviridae	virulent	619_0	unknown
NODE_23_length_4824_cov_5.118264	16.0525	28.5465	7.53878	3.65397	0.000258214	0.00180428	Unassigned	Unassigned	virulent	Outlier	unknown
NODE_13_length_6815_cov_8.460651	22.0459	28.285	7.47027	3.65248	0.000259718	0.00180428	Caudovirales	Siphoviridae	virulent	Outlier	Enterocloster
NODE_71_length_4411_cov_6.939624	118.188	28.5412	7.54185	3.65178	0.000260432	0.00180428	Unassigned	Unassigned	virulent	Outlier	unknown
NODE_33_length_4034_cov_3.136215	16.2661	28.5284	7.53889	3.65152	0.000260694	0.00180428	Unassigned	Unassigned	virulent	640_0	unknown
NODE_35_length_4978_cov_6.885233	37.1066	-24.889	6.55129	-3.64645	0.000265887	0.0018303	Caudovirales	Siphoviridae	virulent	744_0	unknown
NODE_149_length_4987_cov_37.735807	99.6249	28.4946	7.54186	3.6456	0.000266774	0.0018303	Caudovirales	Myoviridae	virulent	Outlier	unknown
NODE_7_length_9067_cov_9.165668	4.81517	28.4561	7.53883	3.64196	0.000270569	0.00184469	Caudovirales	Unassigned	virulent	523_0	unknown
NODE_95_length_12379_cov_4.594612	27.1586	28.4101	7.52745	3.64135	0.000271209	0.00184469	Caudovirales	Podoviridae	virulent	930_0	unknown
NODE_165_length_5518_cov_8.818598	36.3917	28.3755	7.53462	3.6333	0.000279816	0.00189507	Unassigned	Unassigned	virulent	916_0	unknown
NODE_51_length_8824_cov_11.153951	14.7793	28.2094	7.52751	3.61466	0.000300743	0.00202809	Caudovirales	Podoviridae	virulent	548_0	Erysipelatoclostridium
NODE_13_length_26637_cov_29.251072	95.9322	-27.9245	7.5023	-3.58884	0.000332159	0.00222756	Caudovirales	Siphoviridae	virulent	538_0	Blautia
NODE_80_length_5311_cov_5.145928	18.8909	28.0442	7.53881	3.58733	0.000334079	0.00222756	Unassigned	Unassigned	lysogenic	629_0	Bacteroides
NODE_79_length_3889_cov_78.857329	14.8422	27.9054	7.50148	3.58668	0.000334913	0.00222756	Caudovirales	Unassigned	virulent	Outlier	Clostridiales
NODE_46_length_10625_cov_67.000851	338.137	28.0439	7.54183	3.58586	0.000335969	0.00222756	Caudovirales	Myoviridae	virulent	668_0	unknown
NODE_79_length_7710_cov_11.001829	15.0409	-27.953	7.52238	-3.58304	0.000339615	0.00224231	Caudovirales	Unassigned	virulent	Overlap	Bacteroides
NODE_33_length_5607_cov_20.974063	9.19883	27.9551	7.52763	3.58083	0.000342507	0.00224774	Caudovirales	Unassigned	virulent	548_0	Erysipelatoclostridium
NODE_35_length_9809_cov_4.823560	6.96756	28.0016	7.54186	3.58023	0.000343286	0.00224774	Unassigned	Unassigned	virulent	646_0	unknown
NODE_34_length_5265_cov_4.076200	13.0357	-27.9086	7.52246	-3.5771	0.000347428	0.00226546	Caudovirales	Siphoviridae	virulent	Outlier	Bacteroides
NODE_18_length_5791_cov_5.277545	5.3057	27.8771	7.53471	3.56711	0.000360944	0.00234391	Caudovirales	Siphoviridae	virulent	859_0	unknown
NODE_301_length_5361_cov_3.487561	5.12189	27.8838	7.539	3.56596	0.000362527	0.00234454	Unassigned	Unassigned	virulent	1030_0	unknown
NODE_33_length_10309_cov_6.819290	20.3793	27.8775	7.54184	3.56378	0.00036555	0.00235444	Unassigned	Unassigned	virulent	Outlier	unknown
NODE_55_length_8485_cov_21.716963	219.515	27.7718	7.53457	3.55319	0.00038059	0.00244134	Unassigned	Unassigned	virulent	Outlier	unknown
NODE_52_length_3569_cov_3.570859	3.79519	27.7896	7.54196	3.55207	0.000382206	0.00244179	Unassigned	Unassigned	virulent	Outlier	unknown
NODE_115_length_3824_cov_9.106925	18.7893	27.7583	7.53886	3.54938	0.000386136	0.00245022	Caudovirales	Siphoviridae	virulent	Outlier	Bacteroides
NODE_13_length_6206_cov_17.692733	21.0087	27.7306	7.53176	3.54904	0.000386632	0.00245022	no_order_Microviridae	Microviridae	virulent	536_0	Bacteroides
NODE_17_length_12497_cov_9.498473	36.876	27.7291	7.53877	3.54555	0.000391789	0.00246631	Unassigned	Unassigned	virulent	Outlier	Bacteroides
NODE_127_length_5442_cov_18.830518	30.7902	27.7376	7.5419	3.54521	0.000392297	0.00246631	Unassigned	Unassigned	virulent	807_0	Bacteroides
NODE_65_length_5252_cov_13.063306	54.9463	25.465	6.90939	3.54083	0.000398868	0.00249767	Unassigned	Unassigned	virulent	Outlier	unknown
NODE_6_length_9777_cov_6.462765	7.97808	27.6677	7.53466	3.53934	0.000401135	0.00250194	Caudovirales	Myoviridae	virulent	526_0	unknown
NODE_3_length_34328_cov_31.667902	84.3298	27.6691	7.54182	3.53615	0.000405997	0.0025223	Caudovirales	Siphoviridae	virulent	342_0	Eubacterium
NODE_35_length_5026_cov_4.804868	11.3586	-27.5778	7.52246	-3.53313	0.000410669	0.00253415	Caudovirales	Unassigned	virulent	Outlier	Bacteroides
NODE_25_length_14736_cov_7.435529	311.994	27.6441	7.54182	3.53284	0.000411117	0.00253415	Caudovirales	Podoviridae	virulent	224_0	unknown
NODE_171_length_3672_cov_3.587503	6.50805	27.5758	7.53886	3.52517	0.000423203	0.0025891	Unassigned	Unassigned	virulent	652_0	Bacteroides
NODE_24_length_7506_cov_4.581264	40.0842	-27.4868	7.51375	-3.52511	0.000423313	0.0025891	Caudovirales	Siphoviridae	virulent	744_0	unknown
NODE_4_length_54761_cov_12.144171	81.4736	27.5583	7.54182	3.52147	0.000429157	0.00261471	Caudovirales	Unassigned	virulent	619_0	unknown
NODE_39_length_9382_cov_5.940495	67.2998	-27.4558	7.52211	-3.51707	0.000436345	0.00264828	Unassigned	Unassigned	virulent	Outlier	Prevotella
NODE_17_length_12707_cov_40.873933	51.066	-27.3198	7.50066	-3.509	0.000449796	0.00271946	Caudovirales	Siphoviridae	virulent	744_0	unknown
NODE_6_length_19673_cov_89.517127	41.5124	-27.3601	7.52217	-3.50432	0.000457769	0.0027571	Caudovirales	Siphoviridae	lysogenic	Overlap	Bacteroides
NODE_11_length_18169_cov_28.606492	397.799	22.3135	6.09832	3.49498	0.000474097	0.00284458	Caudovirales	Unassigned	virulent	715_0	unknown
NODE_28_length_11904_cov_5.802346	14.1572	27.3455	7.54185	3.49324	0.00047719	0.00285229	Caudovirales	Siphoviridae	virulent	646_0	unknown
NODE_19_length_7508_cov_10.796994	19.1691	27.3226	7.53887	3.49158	0.000480169	0.00285927	Unassigned	Unassigned	virulent	Outlier	unknown
NODE_47_length_4790_cov_6.186484	20.0043	27.2269	7.52751	3.48414	0.00049372	0.00292891	Caudovirales	Unassigned	virulent	548_0	Erysipelatoclostridium
NODE_41_length_6623_cov_6.974726	137.058	22.0127	6.03454	3.48207	0.000497558	0.00294062	Unassigned	Unassigned	virulent	595_0	unknown
NODE_29_length_4897_cov_24.047914	35.7545	-27.0582	7.49041	-3.47888	0.000503512	0.00296471	Unassigned	Unassigned	virulent	Singleton	unknown
NODE_43_length_5302_cov_4.088431	37.04	27.0948	7.53463	3.46331	0.00053357	0.00311878	Unassigned	Unassigned	virulent	916_0	unknown
NODE_84_length_5518_cov_14.944719	37.4065	27.0936	7.53463	3.46315	0.000533888	0.00311878	Unassigned	Unassigned	virulent	916_0	unknown
NODE_2_length_20332_cov_20.799033	50.6434	-27.0439	7.52217	-3.46229	0.000535609	0.00311878	Caudovirales	Siphoviridae	lysogenic	Overlap	unknown
NODE_60_length_7240_cov_16.893250	154.489	27.0597	7.53458	3.45868	0.000542828	0.0031492	Unassigned	crAssphage	virulent	Singleton	unknown
NODE_18_length_8052_cov_4.355133	10.2234	26.9794	7.52761	3.45121	0.000558074	0.00322579	Unassigned	Unassigned	virulent	962_0	unknown
NODE_39_length_5773_cov_6.259706	9.40792	26.9567	7.52761	3.4482	0.000564341	0.00324028	Caudovirales	Podoviridae	virulent	548_0	Erysipelatoclostridium
NODE_44_length_3046_cov_7.406887	13.6461	26.9551	7.52751	3.44803	0.000564687	0.00324028	Unassigned	Unassigned	virulent	Outlier	unknown
NODE_51_length_3774_cov_5.471363	84.7732	24.6503	6.86453	3.44529	0.000570454	0.00326151	Unassigned	Unassigned	virulent	929_0	unknown
NODE_56_length_4171_cov_3.335277	15.8027	26.8383	7.52849	3.43206	0.000599005	0.0034078	Caudovirales	Myoviridae	virulent	Overlap	unknown
NODE_22_length_7765_cov_5.533333	21.5642	-26.7177	7.4947	-3.43145	0.000600359	0.0034078	Caudovirales	Myoviridae	virulent	260_0	Enterocloster
NODE_18_length_8962_cov_5.591108	26.8294	26.8347	7.53877	3.4269	0.000610503	0.00345295	Caudovirales	crAssphage	virulent	Outlier	unknown
NODE_43_length_6979_cov_8.615396	18.4864	26.8156	7.54185	3.42298	0.000619384	0.00349067	Caudovirales	Siphoviridae	virulent	Outlier	unknown
NODE_203_length_3014_cov_4.106117	1.32468	-26.7868	7.53564	-3.42198	0.000621673	0.0034911	Unassigned	Unassigned	virulent	Singleton	unknown
NODE_26_length_6702_cov_23.542350	35.9842	-26.6709	7.50916	-3.41862	0.000629403	0.00352198	Unassigned	Unassigned	lysogenic	639_0	unknown
NODE_24_length_5097_cov_4.708449	7.22545	26.7556	7.54188	3.41501	0.00063779	0.0035563	Caudovirales	Siphoviridae	virulent	972_0	unknown
NODE_25_length_5056_cov_32.612677	74.7613	26.7393	7.54189	3.41284	0.000642901	0.00357218	Unassigned	Unassigned	virulent	929_0	Parabacteroides
NODE_40_length_3775_cov_2.854301	134.074	26.5582	7.53459	3.39211	0.000693556	0.00384011	Unassigned	crAssphage	virulent	Singleton	unknown
NODE_226_length_3506_cov_132.458418	644.261	-12.3495	3.35343	-3.38445	0.000713208	0.00393511	Unassigned	Unassigned	virulent	Singleton	unknown
NODE_31_length_5876_cov_5.467617	22.0518	26.4896	7.53881	3.38111	0.000721936	0.00396939	Unassigned	Unassigned	lysogenic	Outlier	Bacteroides
NODE_4_length_11839_cov_8.550492	25.4359	26.4822	7.54184	3.37878	0.000728084	0.00398929	Caudovirales	Siphoviridae	virulent	Outlier	unknown
NODE_24_length_12053_cov_10.279297	15.1002	26.3625	7.54184	3.3629	0.000771275	0.00421132	Caudovirales	Siphoviridae	virulent	Outlier	unknown
NODE_98_length_6800_cov_5.034841	23.8735	26.2409	7.53881	3.34812	0.00081361	0.00442716	Caudovirales	Siphoviridae	virulent	Overlap	Bacteroides
NODE_66_length_5800_cov_5.870670	32.8898	26.1886	7.53877	3.3412	0.000834162	0.0045234	Unassigned	crAssphage	virulent	Outlier	unknown
NODE_6_length_38118_cov_9.652865	65.904	26.1732	7.54182	3.33781	0.000844425	0.00456336	Caudovirales	Siphoviridae	virulent	619_0	unknown
NODE_10_length_18678_cov_43.030070	48.2362	26.0769	7.54183	3.32504	0.000884064	0.00476128	Caudovirales	Siphoviridae	virulent	Overlap	unknown
NODE_107_length_11484_cov_4.923965	201.047	21.0264	6.02746	3.32253	0.000892038	0.00478788	Unassigned	Unassigned	virulent	595_0	unknown
NODE_3_length_85892_cov_221.128651	2071.29	21.8942	6.30045	3.31631	0.00091216	0.00487929	Caudovirales	Myoviridae	virulent	531_0	unknown
NODE_41_length_7309_cov_4.218776	7.15876	25.9952	7.54187	3.31419	0.000919092	0.00489976	Caudovirales	Siphoviridae	virulent	620_0	unknown
NODE_78_length_3840_cov_9.097754	14.9515	25.7754	7.47936	3.3125	0.00092465	0.00491279	Caudovirales	Siphoviridae	virulent	863_0	unknown
NODE_1_length_85883_cov_424.942862	2076.64	21.8555	6.2988	3.31103	0.00092952	0.00492209	Caudovirales	Unassigned	virulent	531_0	unknown
NODE_87_length_7297_cov_61.493372	18.282	25.8963	7.54183	3.30109	0.000963104	0.00508287	Caudovirales	Siphoviridae	virulent	622_0	unknown
NODE_8_length_9974_cov_4.767416	162.739	20.8272	6.01481	3.29639	0.000979351	0.00515139	Caudovirales	Myoviridae	virulent	Overlap	unknown
NODE_159_length_4419_cov_3.483272	5.95494	-25.7244	7.50941	-3.29246	0.000993149	0.00520661	Caudovirales	Siphoviridae	virulent	Singleton	unknown
NODE_37_length_3056_cov_27.757747	10.7126	25.7454	7.54186	3.28108	0.00103411	0.00539762	Unassigned	Unassigned	virulent	927_0	unknown
NODE_35_length_3076_cov_2.861304	11.5077	25.7256	7.53886	3.27975	0.00103899	0.00539762	Unassigned	Unassigned	lysogenic	Outlier	Bacteroides
NODE_61_length_5530_cov_88.056621	19.9655	25.7238	7.53885	3.27952	0.00103984	0.00539762	Unassigned	Unassigned	lysogenic	628_0	Bacteroides
NODE_9_length_5326_cov_162.413015	21.4811	-25.5701	7.50945	-3.27189	0.00106831	0.00552719	Unassigned	Unassigned	lysogenic	639_0	unknown
NODE_89_length_7236_cov_9.013926	16.7391	25.6645	7.54183	3.27036	0.00107409	0.00553678	Caudovirales	Unassigned	virulent	1072_0	unknown
NODE_97_length_3439_cov_7.100177	6.54303	25.6585	7.54186	3.26955	0.00107718	0.00553678	Caudovirales	Unassigned	virulent	620_0	unknown
NODE_22_length_7168_cov_4.382680	24.4099	25.6091	7.5388	3.26433	0.00109723	0.00562155	Caudovirales	Unassigned	virulent	Overlap	Bacteroides
NODE_52_length_7584_cov_3.881790	119.167	20.6543	6.03649	3.25592	0.00113026	0.00577199	Unassigned	Unassigned	virulent	Outlier	unknown
NODE_62_length_6680_cov_4.765283	18.7982	25.5374	7.5388	3.25482	0.00113466	0.00577578	Caudovirales	Myoviridae	virulent	652_0	Bacteroides
NODE_1_length_85892_cov_371.640178	2019.2	21.3127	6.28686	3.23098	0.00123367	0.00625961	Caudovirales	Myoviridae	virulent	531_0	unknown
NODE_120_length_5643_cov_7.172155	3.80245	25.3227	7.54187	3.22502	0.00125965	0.00636834	Caudovirales	Siphoviridae	virulent	603_0	unknown
NODE_2_length_85517_cov_37.081147	1990.25	21.256	6.28316	3.22386	0.00126476	0.00636834	Caudovirales	Myoviridae	virulent	531_0	unknown
NODE_63_length_4209_cov_6.278767	27.9143	25.3099	7.54191	3.2233	0.00126721	0.00636834	Unassigned	Unassigned	virulent	807_0	unknown
NODE_38_length_3427_cov_4.032622	20.3031	-22.8567	6.78629	-3.22072	0.00127869	0.00640562	Unassigned	Unassigned	virulent	744_0	unknown
NODE_81_length_3114_cov_3.924158	11.7204	-25.1531	7.50976	-3.21623	0.00129886	0.00648609	Unassigned	Unassigned	lysogenic	Outlier	unknown
NODE_4_length_51349_cov_17.569423	139.954	-25.135	7.5221	-3.20854	0.00133409	0.00664098	Caudovirales	Siphoviridae	lysogenic	Overlap	Bacteroides
NODE_60_length_6620_cov_5.177304	12.0927	-25.0667	7.53606	-3.19354	0.00140539	0.00697389	Caudovirales	Unassigned	virulent	Overlap	unknown
NODE_176_length_3130_cov_4.242927	11.4192	25.045	7.54186	3.18821	0.00143159	0.00708164	Unassigned	Unassigned	virulent	927_0	unknown
NODE_13_length_18032_cov_44.563108	20.1999	25.0324	7.54183	3.18655	0.00143981	0.00710008	Caudovirales	Siphoviridae	virulent	Outlier	unknown
NODE_59_length_3091_cov_6.089592	12.5687	24.7551	7.48	3.17582	0.00149413	0.00734496	Caudovirales	Siphoviridae	virulent	Outlier	Enterocloster
NODE_16_length_18204_cov_26.134663	46.5058	24.9378	7.54183	3.174	0.00150354	0.0073468	Caudovirales	Siphoviridae	virulent	342_0	Eubacterium
NODE_2_length_56218_cov_45.328081	1200.25	20.6098	6.17836	3.17395	0.00150381	0.0073468	Caudovirales	Unassigned	virulent	531_0	unknown
NODE_10_length_8537_cov_5.813252	3.22021	24.8316	7.53883	3.16118	0.00157132	0.00765289	Unassigned	Unassigned	lysogenic	585_0	unknown
NODE_48_length_8189_cov_6.120851	23.3118	-24.4035	7.46162	-3.13651	0.00170969	0.00830121	Caudovirales	Unassigned	virulent	618_0	unknown
NODE_61_length_6527_cov_4.017151	119.111	19.848	6.02474	3.12844	0.00175738	0.00850659	Unassigned	Unassigned	virulent	Outlier	unknown
NODE_74_length_5650_cov_25.140304	16.856	24.4801	7.54184	3.11331	0.00185004	0.00892773	Caudovirales	Unassigned	virulent	853_0	unknown
NODE_4_length_18297_cov_48.420403	30.8098	24.4288	7.54182	3.10651	0.00189307	0.0091075	Caudovirales	Podoviridae	virulent	57_0	unknown
NODE_102_length_4451_cov_10.791401	571.958	17.1167	5.20491	3.09643	0.00195866	0.00936597	Caudovirales	Podoviridae	virulent	Outlier	Erysipelatoclostridium
NODE_4_length_21382_cov_8.122146	78.1866	-24.2151	7.49739	-3.09643	0.00195866	0.00936597	Caudovirales	Unassigned	virulent	712_0	unknown
NODE_18_length_8507_cov_5.681969	19.2018	24.3321	7.54183	3.09368	0.00197687	0.00942449	Caudovirales	Siphoviridae	virulent	622_0	unknown
NODE_8_length_3272_cov_10.916071	5.64898	24.2428	7.52781	3.08759	0.00201785	0.00959088	Caudovirales	Unassigned	virulent	Outlier	Clostridium

## Sheet: HP_PBS
Table S8.Differentially abundant viral scaffolds between VLP treatment groups
Tab 2 - Differentially abundant scaffolds: HP vs. PBS comparison
Differentially abundant scaffolds were identified using DESeq2
Scaffold Name	baseMean	log2FoldChange	lfcSE	stat	pvalue	padj	Viral Order	Viral Family	Replication Cycle	Viral Cluster	CRISPR Match
NODE_59_length_6232_cov_10.062166	28.8878	53.3245	8.00251	6.53851	6.2135e-11	5.0068e-08	Unassigned	Unassigned	virulent	Outlier	unknown
NODE_124_length_4530_cov_7.713520	29.5727	53.4019	8.01821	6.53536	6.34575e-11	5.0068e-08	Unassigned	Unassigned	virulent	Outlier	unknown
NODE_4_length_61283_cov_198.028582	327.942	52.6357	8.041	6.42156	1.34887e-10	7.09506e-08	Caudovirales	Siphoviridae	lysogenic	148_0	unknown
NODE_10_length_18569_cov_9.172248	71.6266	51.8758	8.01411	6.34828	2.17736e-10	8.58969e-08	Caudovirales	Siphoviridae	lysogenic	342_0	Eubacterium
NODE_32_length_9837_cov_21.281129	24.5058	50.2565	8.02987	6.13417	8.56063e-10	2.70173e-07	Caudovirales	Unassigned	virulent	342_0	Eubacterium
NODE_145_length_3012_cov_12.517754	15.0076	49.5918	8.0149	6.06269	1.33868e-09	2.98172e-07	Unassigned	Unassigned	virulent	Outlier	unknown
NODE_6_length_22901_cov_5.962182	131.04	49.6387	8.041	6.04883	1.45899e-09	2.98172e-07	Caudovirales	Siphoviridae	lysogenic	148_0	unknown
NODE_32_length_6335_cov_4.718312	14.5482	49.5261	8.02998	6.04312	1.51165e-09	2.98172e-07	Caudovirales	Siphoviridae	virulent	Outlier	Eubacterium
NODE_118_length_3513_cov_13.585599	13.5919	49.2506	8.01512	6.01995	1.7447e-09	3.00321e-07	Caudovirales	Siphoviridae	virulent	645_0	unknown
NODE_1_length_72039_cov_62.727551	457.665	49.1512	8.01736	6.00586	1.90317e-09	3.00321e-07	Caudovirales	Siphoviridae	lysogenic	587_0	Bacteroides
NODE_88_length_3454_cov_3.116211	24.1991	47.8737	8.01779	5.84621	5.02889e-09	7.06499e-07	Unassigned	Unassigned	virulent	Outlier	unknown
NODE_7_length_9123_cov_10.674680	23.2381	47.7844	8.01762	5.8352	5.37262e-09	7.06499e-07	Unassigned	Unassigned	virulent	Outlier	unknown
NODE_29_length_10529_cov_9.041531	56.7417	47.6988	8.04103	5.80757	6.33866e-09	7.2298e-07	Caudovirales	Siphoviridae	virulent	155_0	unknown
NODE_25_length_3528_cov_5.061906	15.2411	47.5184	8.01782	5.80188	6.55758e-09	7.2298e-07	Unassigned	Unassigned	virulent	Outlier	Bacteroides
NODE_7_length_39646_cov_22.055694	95.595	47.3804	8.02979	5.77604	7.64792e-09	7.2298e-07	Caudovirales	Siphoviridae	virulent	342_0	Eubacterium
NODE_64_length_5607_cov_9.400216	12.0309	47.2915	8.0178	5.77359	7.75988e-09	7.2298e-07	Unassigned	Unassigned	virulent	Outlier	unknown
NODE_129_length_5094_cov_10.369915	29.3983	47.2863	8.01777	5.77297	7.78876e-09	7.2298e-07	Caudovirales	Myoviridae	virulent	588_0	Bacteroides
NODE_47_length_8161_cov_5.454972	44.0198	47.137	8.03465	5.74226	9.34235e-09	8.19013e-07	Caudovirales	Siphoviridae	virulent	Outlier	unknown
NODE_43_length_8806_cov_6.681636	51.3903	45.4475	7.99602	5.55871	2.71781e-08	2.25721e-06	Caudovirales	Siphoviridae	virulent	641_0	Bacteroides
NODE_145_length_3600_cov_3.027645	17.5595	45.3256	8.04106	5.51241	3.53947e-08	2.79264e-06	Caudovirales	Siphoviridae	virulent	Outlier	unknown
NODE_18_length_11725_cov_13.367181	41.1663	44.4808	8.02983	5.41492	6.13173e-08	4.60756e-06	Caudovirales	Siphoviridae	virulent	645_0	Eubacterium
NODE_29_length_11529_cov_24.511156	308.659	44.3736	8.03107	5.40072	6.63749e-08	4.76089e-06	Caudovirales	Myoviridae	virulent	Outlier	unknown
NODE_47_length_4321_cov_4.986873	13.8619	44.1045	8.0247	5.37148	7.80949e-08	5.10507e-06	Unassigned	Unassigned	virulent	641_0	Bacteroides
NODE_14_length_14141_cov_10.036774	64.1982	43.9992	8.00882	5.36898	7.91813e-08	5.10507e-06	Caudovirales	Siphoviridae	virulent	641_0	Bacteroides
NODE_231_length_3266_cov_8.541264	2.20276	-44.0888	8.03123	-5.36516	8.08788e-08	5.10507e-06	Unassigned	Unassigned	virulent	544_0	unknown
NODE_246_length_3368_cov_6.607908	2.80739	43.8811	8.03685	5.33557	9.5246e-08	5.7807e-06	Unassigned	Unassigned	virulent	Singleton	unknown
NODE_104_length_4039_cov_21.916165	5.30229	43.3818	8.03161	5.27687	1.31409e-07	7.48763e-06	Unassigned	Unassigned	virulent	566_0	unknown
NODE_87_length_4101_cov_3.722195	17.7443	43.317	8.03509	5.26652	1.39033e-07	7.48763e-06	Unassigned	Unassigned	lysogenic	Outlier	unknown
NODE_15_length_16749_cov_41.710555	366.743	43.3239	8.03768	5.26569	1.39668e-07	7.48763e-06	Caudovirales	Podoviridae	virulent	224_0	unknown
NODE_271_length_3192_cov_5.209755	2.77763	43.2322	8.0256	5.26219	1.4235e-07	7.48763e-06	Unassigned	Unassigned	lysogenic	Singleton	unknown
NODE_81_length_7545_cov_19.206943	54.1428	43.1282	8.03125	5.24553	1.55833e-07	7.93239e-06	Caudovirales	Unassigned	virulent	807_0	Bacteroides
NODE_1_length_85892_cov_426.262241	2135.98	33.461	6.23087	5.2097	1.89149e-07	8.85613e-06	Caudovirales	Myoviridae	virulent	531_0	unknown
NODE_2_length_85585_cov_67.914486	2016.69	33.3804	6.21763	5.20783	1.91057e-07	8.85613e-06	Caudovirales	Myoviridae	virulent	531_0	unknown
NODE_2_length_42699_cov_41.174843	1121.4	33.0623	6.16131	5.20381	1.95248e-07	8.85613e-06	Caudovirales	Myoviridae	virulent	532_0	unknown
NODE_26_length_7007_cov_5.036680	261.942	31.3283	5.82936	5.20269	1.96429e-07	8.85613e-06	Unassigned	Unassigned	virulent	Outlier	unknown
NODE_8_length_20547_cov_94.553679	446.331	42.6118	8.03105	5.18136	2.20277e-07	9.61705e-06	Caudovirales	Myoviridae	virulent	319_0	Bacteroides
NODE_80_length_4837_cov_5.709327	15.013	42.6287	8.04111	5.17699	2.25495e-07	9.61705e-06	Caudovirales	Siphoviridae	virulent	154_0	unknown
NODE_22_length_7765_cov_5.533333	21.5642	-42.4518	8.01482	-5.1719	2.31727e-07	9.62277e-06	Caudovirales	Myoviridae	virulent	260_0	Enterocloster
NODE_6_length_41177_cov_9.548684	62.4611	42.4338	8.04308	5.15148	2.58432e-07	1.0259e-05	Caudovirales	Siphoviridae	virulent	646_0	unknown
NODE_2_length_61764_cov_7.741966	78.5492	42.4244	8.04308	5.15031	2.60049e-07	1.0259e-05	Caudovirales	Siphoviridae	virulent	619_0	unknown
NODE_6_length_11192_cov_27.569902	75.3814	39.026	7.40195	5.13729	2.78728e-07	1.07276e-05	Caudovirales	Siphoviridae	virulent	640_0	Bacteroides
NODE_7_length_29896_cov_74.855132	783.45	32.7441	6.21774	5.10541	3.30083e-07	1.23821e-05	Caudovirales	Myoviridae	virulent	532_0	unknown
NODE_25_length_7096_cov_11.182645	149.439	41.9686	8.03108	5.10126	3.37408e-07	1.23821e-05	Unassigned	Unassigned	virulent	Outlier	Bacteroides
NODE_26_length_7121_cov_6.385083	153.953	41.8862	8.03108	5.091	3.56181e-07	1.2774e-05	Unassigned	Unassigned	virulent	Outlier	Bacteroides
NODE_14_length_17473_cov_7.259272	380.913	41.8398	8.03107	5.08523	3.67178e-07	1.28757e-05	Unassigned	Unassigned	virulent	886_0	Bacteroides
NODE_119_length_5025_cov_3.751911	7.61373	41.7585	8.0432	5.06746	4.03169e-07	1.36144e-05	Unassigned	Unassigned	virulent	Outlier	Eubacterium
NODE_116_length_3798_cov_6.164841	3.91904	41.711	8.03556	5.06636	4.05499e-07	1.36144e-05	Unassigned	Unassigned	virulent	Singleton	Holdemania
NODE_16_length_9162_cov_6.878445	295.394	41.5629	8.03107	5.05075	4.40077e-07	1.44675e-05	Caudovirales	Myoviridae	virulent	668_0	unknown
NODE_62_length_4263_cov_3.629515	11.0136	41.4864	8.03152	5.04094	4.63254e-07	1.49187e-05	Unassigned	Unassigned	lysogenic	Overlap	unknown
NODE_16_length_6088_cov_6.590088	148.408	31.479	6.12662	4.97485	6.5298e-07	2.0608e-05	Caudovirales	Myoviridae	virulent	773_0	unknown
NODE_64_length_6252_cov_4.723899	7.3032	40.7966	8.03145	4.95509	7.22966e-07	2.23694e-05	Unassigned	Unassigned	virulent	566_0	unknown
NODE_502_length_3690_cov_3.585144	6.63694	40.6692	8.03144	4.93924	7.84261e-07	2.37993e-05	Unassigned	Unassigned	virulent	Outlier	Bacteroides
NODE_90_length_7717_cov_3.676325	136.327	31.1518	6.1344	4.9152	8.86899e-07	2.62652e-05	Unassigned	Unassigned	virulent	Overlap	unknown
NODE_24_length_13208_cov_54.709116	233.488	32.7154	6.45828	4.9108	9.07045e-07	2.62652e-05	Caudovirales	Unassigned	virulent	576_0	unknown
NODE_59_length_5571_cov_5.714104	118.516	40.4245	8.03108	4.90899	9.15453e-07	2.62652e-05	Unassigned	Unassigned	virulent	Outlier	unknown
NODE_11_length_18169_cov_28.606492	397.799	32.9701	6.52937	4.89635	9.76314e-07	2.75111e-05	Caudovirales	Unassigned	virulent	715_0	unknown
NODE_65_length_5252_cov_13.063306	54.9463	36.7532	7.35476	4.86124	1.16654e-06	3.22948e-05	Unassigned	Unassigned	virulent	Outlier	unknown
NODE_9_length_32648_cov_77.459485	523.715	40.011	8.03105	4.85752	1.18863e-06	3.23391e-05	Caudovirales	Unassigned	virulent	319_0	Bacteroides
NODE_107_length_11484_cov_4.923965	201.047	32.2949	6.45453	4.84852	1.24389e-06	3.32688e-05	Unassigned	Unassigned	virulent	595_0	unknown
NODE_21_length_14136_cov_9.536468	147.322	39.769	8.03116	4.82732	1.38383e-06	3.63947e-05	Caudovirales	Unassigned	virulent	886_0	Bacteroides
NODE_15_length_15790_cov_13.170766	72.6633	39.7557	8.04306	4.81853	1.44621e-06	3.74119e-05	Caudovirales	Siphoviridae	lysogenic	910_0	unknown
NODE_16_length_25122_cov_41.234013	204.896	39.5552	8.03106	4.80077	1.5806e-06	4.02288e-05	Unassigned	Unassigned	virulent	692_0	Parabacteroides
NODE_130_length_4007_cov_8.533907	24.6556	35.9653	7.30246	4.78815	1.68325e-06	4.21614e-05	Caudovirales	Unassigned	virulent	Outlier	Bacteroides
NODE_69_length_3497_cov_5.091517	4.54675	39.3047	8.02457	4.77342	1.8112e-06	4.41509e-05	Unassigned	Unassigned	virulent	Overlap	unknown
NODE_78_length_4912_cov_5.052502	123.443	30.2693	6.13278	4.7726	1.81864e-06	4.41509e-05	Unassigned	Unassigned	virulent	Outlier	unknown
NODE_1_length_122833_cov_19.216228	143.725	39.38	8.04976	4.76784	1.86209e-06	4.45208e-05	Caudovirales	Siphoviridae	virulent	237_1	Ruthenibacterium
NODE_22_length_16985_cov_27.464028	127.228	39.2557	8.03118	4.7634	1.9036e-06	4.48341e-05	Caudovirales	Siphoviridae	virulent	807_0	Bacteroides
NODE_41_length_6623_cov_6.974726	137.058	31.7224	6.46198	4.75433	1.99102e-06	4.61886e-05	Unassigned	Unassigned	virulent	595_0	unknown
NODE_57_length_7852_cov_6.974221	302.769	28.7251	5.83508	4.75145	2.01965e-06	4.61886e-05	Unassigned	Unassigned	virulent	Outlier	unknown
NODE_44_length_8896_cov_5.082004	339.279	28.7607	5.85003	4.74539	2.08103e-06	4.69125e-05	Caudovirales	Myoviridae	virulent	Outlier	unknown
NODE_72_length_12616_cov_7.199984	34.4805	39.0983	8.04309	4.73677	2.17154e-06	4.82633e-05	Caudovirales	Siphoviridae	virulent	Overlap	unknown
NODE_47_length_8477_cov_7.705058	25.559	38.945	8.0313	4.72464	2.30525e-06	5.02898e-05	Unassigned	Unassigned	virulent	Outlier	unknown
NODE_54_length_17065_cov_11.422457	599.434	28.9004	5.90763	4.72278	2.32646e-06	5.02898e-05	Caudovirales	Myoviridae	virulent	Outlier	unknown
NODE_3_length_85892_cov_221.128651	2071.29	32.8114	6.74421	4.71684	2.39538e-06	5.10799e-05	Caudovirales	Myoviridae	virulent	531_0	unknown
NODE_5_length_29339_cov_13.149638	626.392	30.376	6.24586	4.70328	2.56015e-06	5.38655e-05	Caudovirales	Unassigned	virulent	596_0	unknown
NODE_95_length_3301_cov_3.739372	99.9757	29.7908	6.15221	4.67975	2.8722e-06	5.94924e-05	Unassigned	Unassigned	virulent	601_0	unknown
NODE_2_length_85517_cov_37.081147	1990.25	32.459	6.72551	4.67757	2.90299e-06	5.94924e-05	Caudovirales	Myoviridae	virulent	531_0	unknown
NODE_1_length_85892_cov_371.640178	2019.2	32.2462	6.7294	4.64324	3.42994e-06	6.8931e-05	Caudovirales	Myoviridae	virulent	531_0	unknown
NODE_107_length_4326_cov_4.371342	110.087	27.9289	5.80118	4.64198	3.45092e-06	6.8931e-05	Unassigned	Unassigned	virulent	601_0	unknown
NODE_52_length_7584_cov_3.881790	119.167	30.9753	6.46395	4.6373	3.52998e-06	6.96289e-05	Unassigned	Unassigned	virulent	Outlier	unknown
NODE_43_length_9067_cov_4.755992	162.48	29.3879	6.12713	4.63314	3.60153e-06	7.0163e-05	Unassigned	Unassigned	virulent	Overlap	unknown
NODE_46_length_10625_cov_67.000851	338.137	38.1273	8.03106	4.62296	3.78301e-06	7.27999e-05	Caudovirales	Myoviridae	virulent	668_0	unknown
NODE_51_length_3774_cov_5.471363	84.7732	34.7124	7.30674	4.61388	3.95217e-06	7.51389e-05	Unassigned	Unassigned	virulent	929_0	unknown
NODE_25_length_12834_cov_5.636200	37.7064	37.8645	8.03124	4.59014	4.42954e-06	8.32121e-05	Caudovirales	Siphoviridae	virulent	Overlap	unknown
NODE_118_length_3971_cov_3.790092	79.9813	27.5323	5.79376	4.57946	4.66185e-06	8.65459e-05	Unassigned	Unassigned	virulent	754_0	unknown
NODE_19_length_31227_cov_8.593257	41.1887	37.7681	8.04309	4.57139	4.84509e-06	8.89018e-05	Caudovirales	Unassigned	virulent	619_0	unknown
NODE_272_length_3758_cov_5.621928	86.6451	29.0093	6.14254	4.55988	5.11818e-06	9.28333e-05	Unassigned	Unassigned	virulent	601_0	unknown
NODE_52_length_5999_cov_9.283984	133.313	28.8559	6.1126	4.55713	5.18576e-06	9.29902e-05	Unassigned	Unassigned	virulent	Outlier	unknown
NODE_50_length_9572_cov_206.497531	208.83	37.4805	8.03769	4.53868	5.6608e-06	0.000100368	Caudovirales	Podoviridae	virulent	224_0	unknown
NODE_2_length_17491_cov_4.475224	352.551	29.0789	6.19894	4.52963	5.90876e-06	0.0001036	Unassigned	Unassigned	virulent	596_0	unknown
NODE_17_length_14313_cov_11.339248	104.827	37.249	8.03112	4.51357	6.37451e-06	0.000110538	Caudovirales	Siphoviridae	virulent	Outlier	Bacteroides
NODE_1_length_105256_cov_128.564025	1878.48	37.114	8.03105	4.4968	6.89831e-06	0.000118321	Caudovirales	Siphoviridae	virulent	319_1	Bacteroides
NODE_25_length_5056_cov_32.612677	74.7613	37.0067	8.03108	4.48341	7.34582e-06	0.000124642	Unassigned	Unassigned	virulent	929_0	Parabacteroides
NODE_42_length_6983_cov_13.574769	127.205	28.4106	6.12615	4.47436	7.66422e-06	0.000128661	Unassigned	Unassigned	virulent	595_0	unknown
NODE_1_length_102409_cov_342.159916	1668.21	36.8492	8.03105	4.46382	8.05101e-06	0.000133143	Caudovirales	Siphoviridae	virulent	319_1	Bacteroides
NODE_1_length_85883_cov_424.942862	2076.64	31.0873	6.74221	4.46252	8.09998e-06	0.000133143	Caudovirales	Unassigned	virulent	531_0	unknown
NODE_2_length_56218_cov_45.328081	1200.25	30.4368	6.61448	4.45036	8.57284e-06	0.000139463	Caudovirales	Unassigned	virulent	531_0	unknown
NODE_61_length_6527_cov_4.017151	119.111	29.563	6.4505	4.42803	9.50979e-06	0.000153127	Unassigned	Unassigned	virulent	Outlier	unknown
NODE_43_length_6979_cov_8.615396	18.4864	36.5289	8.03135	4.42378	9.69877e-06	0.000154593	Caudovirales	Siphoviridae	virulent	Outlier	unknown
NODE_8_length_9974_cov_4.767416	162.739	29.3968	6.44015	4.40933	1.03689e-05	0.000163622	Caudovirales	Myoviridae	virulent	Overlap	unknown
NODE_137_length_4478_cov_22.667194	29.6532	34.7428	7.65656	4.40705	1.04788e-05	0.000163719	Caudovirales	Unassigned	virulent	641_0	Bacteroides
NODE_71_length_4411_cov_6.939624	118.188	36.1082	8.03111	4.37153	1.23381e-05	0.000188717	Unassigned	Unassigned	virulent	Outlier	unknown
NODE_265_length_5751_cov_6.450843	87.474	29.2108	6.45467	4.37061	1.23902e-05	0.000188717	Caudovirales	Myoviridae	virulent	Overlap	unknown
NODE_253_length_3348_cov_6.605223	2.66437	36.114	8.03567	4.36977	1.24376e-05	0.000188717	Unassigned	Unassigned	lysogenic	Singleton	unknown
NODE_148_length_3025_cov_4.299327	64.8627	27.7503	6.12738	4.36569	1.26719e-05	0.000190441	Unassigned	Unassigned	virulent	Outlier	unknown
NODE_10_length_32478_cov_91.600315	742.763	35.9897	8.03106	4.3568	1.31976e-05	0.000196469	Caudovirales	Myoviridae	virulent	Outlier	Bacteroides
NODE_63_length_4209_cov_6.278767	27.9143	35.9185	8.03153	4.34767	1.37588e-05	0.000202911	Unassigned	Unassigned	virulent	807_0	unknown
NODE_95_length_4728_cov_5.491547	3.93928	-35.9787	8.04998	-4.3452	1.3915e-05	0.000203314	Caudovirales	Unassigned	virulent	Singleton	unknown
NODE_7_length_32248_cov_39.131488	254.968	35.865	8.03106	4.34128	1.41657e-05	0.000203455	Caudovirales	Unassigned	virulent	692_0	Parabacteroides
NODE_159_length_3671_cov_6.957688	52.1339	29.0653	6.46514	4.34102	1.41826e-05	0.000203455	Unassigned	Unassigned	virulent	Outlier	unknown
NODE_92_length_3353_cov_3.854154	66.8265	26.1217	5.79163	4.33758	1.44059e-05	0.000204798	Unassigned	Unassigned	virulent	754_0	unknown
NODE_84_length_3071_cov_3.609085	2.20465	-35.7819	8.03853	-4.32689	1.51228e-05	0.00021307	Unassigned	Unassigned	virulent	Outlier	Blautia
NODE_44_length_9046_cov_24.852742	73.6392	35.6607	8.03119	4.31576	1.59058e-05	0.000221554	Caudovirales	Siphoviridae	virulent	318_0	Bacteroides
NODE_2_length_70805_cov_38.151350	344.603	35.6397	8.03105	4.31323	1.60889e-05	0.000221554	Caudovirales	Myoviridae	virulent	692_0	Parabacteroides
NODE_2_length_71776_cov_14.398698	105.107	35.6853	8.04307	4.31244	1.61462e-05	0.000221554	Caudovirales	Siphoviridae	virulent	Overlap	unknown
NODE_7_length_22182_cov_11.411759	128.869	35.242	7.97071	4.29598	1.73925e-05	0.000236598	Caudovirales	Siphoviridae	virulent	640_0	Bacteroides
NODE_32_length_11289_cov_4.636105	213.351	35.4786	8.03108	4.29315	1.76156e-05	0.000237585	Unassigned	Unassigned	virulent	Outlier	Bacteroides
NODE_99_length_3249_cov_4.611772	46.6982	28.7833	6.47704	4.2895	1.79074e-05	0.000239474	Unassigned	Unassigned	virulent	716_0	unknown
NODE_58_length_3870_cov_5.954653	5.12386	-35.4363	8.03331	-4.28669	1.81356e-05	0.000240487	Caudovirales	Unassigned	virulent	861_0	unknown
NODE_25_length_14736_cov_7.435529	311.994	35.3744	8.03768	4.27665	1.89724e-05	0.000249487	Caudovirales	Podoviridae	virulent	224_0	unknown
NODE_270_length_3193_cov_3.845762	1.6254	35.2531	8.02752	4.26696	1.98154e-05	0.000258419	Unassigned	Unassigned	virulent	Singleton	unknown
NODE_6_length_24043_cov_12.776430	30.4347	35.1567	8.04309	4.24671	2.16929e-05	0.000280585	Caudovirales	Myoviridae	virulent	619_0	unknown
NODE_149_length_4987_cov_37.735807	99.6249	35.0813	8.03113	4.24365	2.19911e-05	0.000281828	Caudovirales	Myoviridae	virulent	Outlier	unknown
NODE_347_length_3007_cov_3.551152	59.4604	26.8976	6.10493	4.24208	2.21462e-05	0.000281828	Unassigned	Unassigned	virulent	Outlier	unknown
NODE_137_length_6024_cov_4.641481	97.8484	28.411	6.46578	4.23939	2.24127e-05	0.000282938	Unassigned	Unassigned	virulent	722_0	unknown
NODE_2_length_60398_cov_18.520375	1068.02	34.9335	8.03105	4.22529	2.38638e-05	0.000298866	Caudovirales	Myoviridae	virulent	319_1	Bacteroides
NODE_386_length_4493_cov_4.682740	87.976	29.0442	6.65821	4.21198	2.53142e-05	0.000314535	Unassigned	Unassigned	virulent	Overlap	unknown
NODE_4_length_11839_cov_8.550492	25.4359	34.742	8.03123	4.20135	2.65327e-05	0.000326057	Caudovirales	Siphoviridae	virulent	Outlier	unknown
NODE_31_length_5876_cov_5.467617	22.0518	34.7384	8.03235	4.20031	2.66548e-05	0.000326057	Unassigned	Unassigned	lysogenic	Outlier	Bacteroides
NODE_23_length_4040_cov_6.049435	67.1268	29.79	6.87891	4.18526	2.84835e-05	0.000345746	Unassigned	Unassigned	virulent	576_0	unknown
NODE_54_length_7437_cov_4.037253	137.963	29.7241	6.86897	4.18172	2.89317e-05	0.000348506	Unassigned	Unassigned	virulent	576_0	unknown
NODE_479_length_3803_cov_5.063501	61.5804	29.6319	6.90197	4.14837	3.34847e-05	0.000400295	Unassigned	Unassigned	virulent	576_0	unknown
NODE_28_length_13689_cov_17.569899	8.14573	34.3763	8.04977	4.14624	3.37977e-05	0.000400998	Unassigned	Unassigned	virulent	646_0	unknown
NODE_224_length_3601_cov_2.858432	48.8058	27.7558	6.47685	4.13099	3.61205e-05	0.00042536	Unassigned	Unassigned	virulent	722_0	unknown
NODE_201_length_6746_cov_4.160365	6.60818	34.0845	8.04978	4.10999	3.95684e-05	0.000462511	Caudovirales	Siphoviridae	virulent	Outlier	unknown
NODE_55_length_7111_cov_5.058248	152.858	27.4993	6.45687	4.10404	4.05991e-05	0.000467846	Caudovirales	Unassigned	virulent	Overlap	unknown
NODE_10_length_33375_cov_19.204652	333.474	33.6776	7.96309	4.10364	4.06704e-05	0.000467846	Caudovirales	Unassigned	virulent	640_0	Bacteroides
NODE_19_length_14782_cov_5.801861	109.307	33.946	8.03118	4.10226	4.09143e-05	0.000467846	Caudovirales	Siphoviridae	virulent	318_0	Bacteroides
NODE_193_length_3294_cov_4.726150	2.31186	-33.9745	8.05	-4.09621	4.19963e-05	0.000476763	Caudovirales	Siphoviridae	virulent	Singleton	unknown
NODE_41_length_7309_cov_4.218776	7.15876	33.9057	8.04321	4.09112	4.29299e-05	0.000481711	Caudovirales	Siphoviridae	virulent	620_0	unknown
NODE_51_length_6022_cov_5.077929	107.443	27.3828	6.45095	4.08975	4.31843e-05	0.000481711	Caudovirales	Myoviridae	virulent	Overlap	unknown
NODE_3_length_72388_cov_146.118922	399.555	33.8471	8.0333	4.08887	4.33479e-05	0.000481711	Caudovirales	Siphoviridae	lysogenic	587_0	Bacteroides
NODE_14_length_17686_cov_19.952527	405.194	33.786	8.03107	4.0824	4.45728e-05	0.000491859	Unassigned	Unassigned	virulent	Outlier	Bacteroides
NODE_33_length_10309_cov_6.819290	20.3793	33.7476	8.03128	4.07751	4.55214e-05	0.000498838	Unassigned	Unassigned	virulent	Outlier	unknown
NODE_2_length_85136_cov_25.409821	112.65	33.6063	8.04307	4.05396	5.03579e-05	0.000548033	Caudovirales	Siphoviridae	virulent	619_0	unknown
NODE_127_length_5442_cov_18.830518	30.7902	33.32	8.04309	4.01836	5.86037e-05	0.000633402	Unassigned	Unassigned	virulent	807_0	Bacteroides
NODE_3_length_34328_cov_31.667902	84.3298	32.9751	8.04307	3.97548	7.02365e-05	0.000753967	Caudovirales	Siphoviridae	virulent	342_0	Eubacterium
NODE_38_length_5564_cov_7.433472	14.9586	32.9143	8.0314	3.97369	7.07687e-05	0.000754547	Unassigned	Unassigned	virulent	Outlier	unknown
NODE_145_length_3152_cov_3.184049	45.2965	28.4042	6.91074	3.96545	7.32581e-05	0.000775848	Unassigned	Unassigned	virulent	715_0	unknown
NODE_51_length_6633_cov_5.923837	158.312	32.8325	8.03107	3.96367	7.38059e-05	0.000776438	Unassigned	Unassigned	virulent	Outlier	Bacteroides
NODE_74_length_5650_cov_25.140304	16.856	32.8003	8.03127	3.95957	7.50854e-05	0.000784668	Caudovirales	Unassigned	virulent	853_0	unknown
NODE_158_length_3682_cov_6.966639	58.4441	25.8071	6.27199	3.95522	7.64655e-05	0.000793833	Unassigned	Unassigned	virulent	Overlap	unknown
NODE_25_length_7219_cov_6.495254	107.847	26.2582	6.40955	3.94071	8.12415e-05	0.000837902	Caudovirales	Siphoviridae	virulent	Outlier	Enterocloster
NODE_24_length_12053_cov_10.279297	15.1002	32.5177	8.04316	3.91857	8.90776e-05	0.000912756	Caudovirales	Siphoviridae	virulent	Outlier	unknown
NODE_298_length_5379_cov_6.969008	94.7355	26.2975	6.46568	3.91258	9.13166e-05	0.000929662	Caudovirales	Siphoviridae	virulent	715_0	unknown
NODE_7_length_7965_cov_40.849431	100.289	29.7494	7.36951	3.90113	9.57434e-05	0.000968481	Unassigned	Unassigned	virulent	Outlier	unknown
NODE_83_length_4382_cov_5.564594	10.6869	32.2257	8.03151	3.8879	0.000101116	0.00101631	Unassigned	Unassigned	virulent	853_0	unknown
NODE_28_length_11904_cov_5.802346	14.1572	32.0824	8.04313	3.86447	0.000111332	0.00111191	Caudovirales	Siphoviridae	virulent	646_0	unknown
NODE_5_length_8793_cov_5.155528	68.9071	25.0834	6.26398	3.84475	0.000120676	0.00119765	Unassigned	Unassigned	virulent	Outlier	unknown
NODE_35_length_9809_cov_4.823560	6.96756	31.8493	8.04978	3.83232	0.00012694	0.00125195	Unassigned	Unassigned	virulent	646_0	unknown
NODE_9_length_4419_cov_2.815307	10.9196	-31.5784	7.99167	-3.82628	0.000130094	0.00127508	Caudovirales	Unassigned	virulent	744_0	unknown
NODE_93_length_7002_cov_6.476897	106.882	29.6764	7.51114	3.81785	0.00013462	0.0013113	Unassigned	Unassigned	virulent	Overlap	unknown
NODE_35_length_10583_cov_52.940255	132.538	31.5257	8.03112	3.80092	0.000144158	0.00139202	Unassigned	Unassigned	virulent	886_0	Bacteroides
NODE_260_length_3295_cov_7.397531	17.9538	-28.1229	7.13783	-3.79987	0.00014477	0.00139202	Caudovirales	Siphoviridae	virulent	Outlier	unknown
NODE_24_length_5097_cov_4.708449	7.22545	31.5527	8.04327	3.79854	0.000145553	0.00139202	Caudovirales	Siphoviridae	virulent	972_0	unknown
NODE_4_length_54761_cov_12.144171	81.4736	31.5035	8.04307	3.79252	0.000149127	0.00141761	Caudovirales	Unassigned	virulent	619_0	unknown
NODE_68_length_4575_cov_3.739381	101.99	31.4366	8.03111	3.78984	0.000150744	0.0014244	Unassigned	Unassigned	virulent	Outlier	unknown
NODE_5_length_32838_cov_7.821218	175.394	31.3914	8.03106	3.78423	0.000154184	0.00144822	Caudovirales	Myoviridae	virulent	692_0	unknown
NODE_10_length_8974_cov_7.696379	59.7617	26.5948	6.78722	3.77102	0.000162581	0.00150828	Unassigned	Unassigned	virulent	Outlier	unknown
NODE_36_length_9791_cov_14.144618	75.1084	31.2823	8.0313	3.77053	0.000162902	0.00150828	Caudovirales	Unassigned	virulent	807_0	Bacteroides
NODE_3_length_82520_cov_18.547214	240.655	31.2747	8.03107	3.7697	0.000163445	0.00150828	Caudovirales	Myoviridae	virulent	631_0	unknown
NODE_2_length_42760_cov_167.147360	286.562	25.8865	6.61158	3.76408	0.000167165	0.00153364	Caudovirales	Unassigned	virulent	Outlier	unknown
NODE_20_length_11783_cov_16.474505	34.5929	-31.0371	8.00116	-3.75409	0.000173974	0.00158688	Unassigned	Unassigned	virulent	Outlier	unknown
NODE_37_length_3056_cov_27.757747	10.7126	31.1615	8.04317	3.74995	0.000176867	0.001604	Unassigned	Unassigned	virulent	927_0	unknown
NODE_207_length_3610_cov_14.425035	70.6135	20.0782	5.10563	3.73671	0.000186445	0.0016812	Caudovirales	Podoviridae	virulent	928_0	unknown
NODE_23_length_7584_cov_6.576039	35.7538	30.9843	8.03785	3.73038	0.000191187	0.00171417	Unassigned	Unassigned	virulent	1004_0	unknown
NODE_28_length_11015_cov_6.826916	66.6599	30.8449	8.02936	3.71697	0.000201629	0.00179758	Caudovirales	Siphoviridae	virulent	155_0	unknown
NODE_4_length_15649_cov_10.536745	106.961	23.9847	6.2026	3.70565	0.000210851	0.00186923	Caudovirales	Myoviridae	virulent	Outlier	unknown
NODE_1_length_57968_cov_8.412274	192.666	30.7668	8.03994	3.70236	0.000213603	0.00188305	Caudovirales	Podoviridae	virulent	309_0	unknown
NODE_7_length_34904_cov_143.653677	860.501	30.6997	8.04976	3.68951	0.000224687	0.00196976	Caudovirales	Siphoviridae	lysogenic	230_0	Oscillibacter
NODE_154_length_4700_cov_13.217653	11.3238	30.6582	8.04977	3.68436	0.000229282	0.00199893	Caudovirales	Siphoviridae	virulent	664_0	Intestinimonas
NODE_1_length_85953_cov_243.811497	1890.99	30.5829	8.04533	3.67703	0.000235964	0.00204588	Caudovirales	Myoviridae	virulent	531_0	unknown
NODE_59_length_6438_cov_11.843021	15.7127	30.2115	8.01574	3.64427	0.000268155	0.00231229	Unassigned	Unassigned	virulent	991_0	unknown
NODE_10_length_14032_cov_7.754024	41.8976	30.2017	8.03334	3.63506	0.000277911	0.00238339	Unassigned	Unassigned	lysogenic	Overlap	Bacteroides
NODE_9_length_16470_cov_465.387755	71.4429	30.1899	8.03333	3.6336	0.000279493	0.002384	Caudovirales	Siphoviridae	virulent	Overlap	Bacteroides
NODE_2_length_79775_cov_24.831761	502.777	28.8268	7.66188	3.63185	0.000281393	0.0023873	Caudovirales	Myoviridae	virulent	698_1	unknown
NODE_3_length_85074_cov_820.169821	1528.72	30.164	8.04533	3.62496	0.000289005	0.00243877	Caudovirales	Myoviridae	virulent	531_0	unknown
NODE_176_length_3130_cov_4.242927	11.4192	30.0837	8.04315	3.61596	0.000299242	0.00250205	Unassigned	Unassigned	virulent	927_0	unknown
NODE_68_length_5865_cov_27.086059	69.4448	30.0374	8.03118	3.61558	0.000299675	0.00250205	Unassigned	Unassigned	virulent	Outlier	Bacteroides
NODE_647_length_3086_cov_2.995051	14.9428	-29.9901	8.0499	-3.6013	0.000316635	0.00261648	Unassigned	Unassigned	virulent	Outlier	Prevotella
NODE_10_length_18678_cov_43.030070	48.2362	29.9651	8.04308	3.60125	0.000316696	0.00261648	Caudovirales	Siphoviridae	virulent	Overlap	unknown
NODE_87_length_7297_cov_61.493372	18.282	29.941	8.04312	3.59822	0.000320398	0.00263327	Caudovirales	Siphoviridae	virulent	622_0	unknown
NODE_97_length_3439_cov_7.100177	6.54303	29.8482	8.04326	3.58663	0.00033498	0.00273885	Caudovirales	Unassigned	virulent	620_0	unknown
NODE_4_length_16842_cov_10.867457	67.1091	29.683	8.03333	3.5705	0.000356299	0.00289814	Caudovirales	Siphoviridae	virulent	Overlap	Bacteroides
NODE_1_length_70063_cov_152.785182	409.752	28.2008	7.62305	3.56823	0.000359404	0.00290841	Caudovirales	Unassigned	virulent	698_0	unknown
NODE_97_length_5926_cov_9.316130	8.5953	29.6905	8.04983	3.56411	0.000365092	0.00293936	Caudovirales	Myoviridae	virulent	Outlier	unknown
NODE_49_length_11319_cov_6.623224	6.32852	29.6742	8.04977	3.56211	0.000367883	0.0029468	Caudovirales	Siphoviridae	virulent	707_0	Clostridium
NODE_43_length_3476_cov_4.440807	6.14416	29.6419	8.04977	3.5581	0.000373541	0.00297701	Unassigned	Unassigned	virulent	659_0	unknown
NODE_173_length_4501_cov_49.413180	11.4919	29.4976	8.03152	3.54823	0.000387835	0.0030754	Unassigned	Unassigned	virulent	Outlier	unknown
NODE_72_length_6245_cov_28.575283	23.622	29.4972	8.03987	3.54448	0.000393389	0.00310384	no_order_Microviridae	Microviridae	virulent	536_0	Bacteroides
NODE_3_length_16484_cov_5.958975	88.8333	26.8142	7.30066	3.53587	0.000406429	0.00319077	Unassigned	Unassigned	virulent	Outlier	unknown
NODE_9_length_30310_cov_12.682532	142.548	29.2702	8.04534	3.51386	0.000441638	0.00345002	Caudovirales	Siphoviridae	lysogenic	579_0	Bacteroides
NODE_1_length_139473_cov_31.726090	840.756	28.2359	7.76714	3.50656	0.000453937	0.00352863	Caudovirales	Myoviridae	virulent	698_1	unknown
NODE_11_length_14165_cov_12.525159	79.072	29.1017	8.01854	3.50459	0.000457314	0.00353746	Caudovirales	Siphoviridae	lysogenic	148_0	unknown
NODE_6_length_38118_cov_9.652865	65.904	29.167	8.04308	3.50201	0.000461757	0.00354461	Caudovirales	Siphoviridae	virulent	619_0	unknown
NODE_32_length_12807_cov_65.450831	118.182	28.9457	7.98116	3.50145	0.000462732	0.00354461	Caudovirales	Unassigned	virulent	Outlier	Bacteroides
NODE_24_length_11063_cov_71.868096	50.5125	29.0703	8.03335	3.49421	0.000475458	0.00362451	Caudovirales	Siphoviridae	virulent	Overlap	Bacteroides
NODE_79_length_3889_cov_78.857329	14.8422	28.9288	8.00531	3.48879	0.000485216	0.00366486	Caudovirales	Unassigned	virulent	Outlier	Clostridiales
NODE_1_length_88669_cov_36.904755	183.037	29.0598	8.04307	3.48869	0.000485397	0.00366486	Caudovirales	Myoviridae	virulent	631_0	unknown
NODE_10_length_17044_cov_11.131556	53.3568	28.9602	8.03334	3.48052	0.000500445	0.00376048	Caudovirales	Unassigned	virulent	Overlap	Bacteroides
NODE_3_length_40479_cov_75.792747	222.848	27.0474	7.50057	3.47272	0.00051522	0.00385316	Caudovirales	Myoviridae	virulent	700_0	unknown
NODE_9_length_22200_cov_16.007361	64.9886	28.7407	8.04534	3.44804	0.000564667	0.00420304	Unassigned	Unassigned	lysogenic	Outlier	Bacteroides
NODE_6_length_14051_cov_16.738854	70.8484	22.544	6.25642	3.4435	0.000574232	0.00425417	Unassigned	Unassigned	virulent	890_0	unknown
NODE_25_length_13577_cov_6.494823	32.6586	28.6129	8.04976	3.43027	0.000602982	0.00444629	Caudovirales	Myoviridae	lysogenic	540_0	unknown
NODE_23_length_8641_cov_5.908223	35.9963	28.5067	8.03338	3.42405	0.000616954	0.00452816	Unassigned	Unassigned	virulent	588_0	Bacteroides
NODE_7_length_20873_cov_10.012633	127.809	23.7855	6.66465	3.41886	0.000628844	0.00459406	Caudovirales	Myoviridae	virulent	Outlier	unknown
NODE_4_length_36227_cov_7.224207	185.055	26.535	7.47172	3.41756	0.00063186	0.00459481	Unassigned	Unassigned	virulent	698_0	unknown
NODE_2_length_48966_cov_24.294678	308.78	26.8059	7.56455	3.41143	0.000646236	0.0046778	Caudovirales	Myoviridae	virulent	700_0	unknown
NODE_1_length_68820_cov_23.562074	385.354	26.946	7.6095	3.40969	0.000650377	0.00468628	Caudovirales	Myoviridae	virulent	698_1	unknown
NODE_16_length_18204_cov_26.134663	46.5058	28.1894	8.04308	3.38046	0.000723636	0.00519045	Caudovirales	Siphoviridae	virulent	342_0	Eubacterium
NODE_24_length_9440_cov_17.721257	44.8884	28.0636	8.03335	3.3689	0.000754676	0.00538859	Caudovirales	Unassigned	virulent	Overlap	Bacteroides
NODE_6_length_32616_cov_9.739381	120.568	28.0333	8.03108	3.36608	0.000762439	0.0054195	Caudovirales	Myoviridae	virulent	632_0	unknown
NODE_7_length_21034_cov_13.141522	60.5498	27.9931	8.03111	3.36107	0.000776421	0.00549413	Unassigned	Unassigned	virulent	632_0	unknown
NODE_35_length_4978_cov_6.885233	37.1066	-24.4972	7.00054	-3.35648	0.000789412	0.00556113	Caudovirales	Siphoviridae	virulent	744_0	unknown
NODE_147_length_4264_cov_8.073889	20.4946	27.6878	7.97543	3.34625	0.000819118	0.00574475	Unassigned	Unassigned	lysogenic	Outlier	Bacteroides
NODE_5_length_34434_cov_7.802787	193.15	27.8331	8.02932	3.3419	0.000832085	0.00580987	Caudovirales	Siphoviridae	lysogenic	148_0	unknown
NODE_70_length_8391_cov_10.463652	35.0815	27.8093	8.0252	3.34064	0.000835862	0.00581053	Caudovirales	Siphoviridae	virulent	415_0	unknown
NODE_17_length_22030_cov_45.220250	52.4887	27.7301	8.04976	3.32061	0.000898204	0.00621652	Caudovirales	Siphoviridae	lysogenic	540_0	unknown
NODE_67_length_5906_cov_8.713211	44.6711	27.6173	8.03141	3.31416	0.000919194	0.00633401	Caudovirales	Siphoviridae	virulent	Outlier	unknown
NODE_48_length_3126_cov_3.195050	12.9938	27.6094	8.03345	3.31233	0.000925229	0.00634788	Unassigned	Unassigned	virulent	Outlier	unknown
NODE_197_length_3995_cov_22.961929	23.4829	27.4345	8.02509	3.29398	0.0009878	0.00674332	Unassigned	Unassigned	virulent	Outlier	unknown
NODE_101_length_3146_cov_6.006794	17.7607	27.4411	8.02961	3.29295	0.000991413	0.00674332	Caudovirales	Siphoviridae	virulent	Outlier	unknown
NODE_12_length_24586_cov_9.448331	78.1303	27.422	8.03115	3.28995	0.00100207	0.00678653	Unassigned	Unassigned	virulent	630_0	unknown
NODE_3_length_82274_cov_2818.193690	1349.23	27.3974	8.04533	3.28109	0.00103408	0.00697343	Caudovirales	Myoviridae	virulent	531_0	unknown
NODE_8_length_17597_cov_33.772945	80.9959	27.3221	8.0311	3.27752	0.00104722	0.00700831	Unassigned	Unassigned	virulent	Outlier	unknown
NODE_18_length_8507_cov_5.681969	19.2018	27.3596	8.04315	3.27728	0.00104814	0.00700831	Caudovirales	Siphoviridae	virulent	622_0	unknown
NODE_5_length_30965_cov_12.711873	49.61	27.3062	8.04308	3.27066	0.00107296	0.007144	Caudovirales	Myoviridae	virulent	631_0	unknown
NODE_86_length_4150_cov_4.202442	64.692	26.2126	7.72385	3.26425	0.00109755	0.00727702	Unassigned	Unassigned	virulent	Overlap	unknown
NODE_2_length_44283_cov_59.941349	179.822	27.2355	8.04534	3.26095	0.00111038	0.0073313	Caudovirales	Siphoviridae	lysogenic	579_0	Bacteroides
NODE_120_length_5643_cov_7.172155	3.80245	27.229	8.0498	3.25834	0.00112065	0.00736825	Caudovirales	Siphoviridae	virulent	603_0	unknown
NODE_142_length_4672_cov_5.124323	23.643	27.0596	8.01427	3.25165	0.00114739	0.00751277	Caudovirales	Siphoviridae	virulent	Outlier	unknown
NODE_160_length_3002_cov_3.872073	6.86549	27.0493	8.03374	3.24248	0.00118494	0.00772657	Unassigned	Unassigned	virulent	Outlier	Bacteroides
NODE_13_length_18032_cov_44.563108	20.1999	27.0342	8.04977	3.23415	0.00122003	0.00792269	Caudovirales	Siphoviridae	virulent	Outlier	unknown
NODE_12_length_14327_cov_35.980732	49.623	26.8326	8.03112	3.21656	0.00129735	0.00838184	Caudovirales	Siphoviridae	virulent	Outlier	unknown
NODE_42_length_9287_cov_4.183059	40.2364	26.8854	8.04976	3.21568	0.00130136	0.00838184	Caudovirales	Siphoviridae	virulent	Outlier	unknown
NODE_21_length_13025_cov_7.041557	42.7487	26.7704	8.03334	3.20793	0.00133692	0.00857588	Unassigned	Unassigned	lysogenic	Overlap	Bacteroides
NODE_5_length_14175_cov_27.795609	95.0584	22.4994	6.70892	3.2046	0.0013525	0.00864064	Unassigned	Unassigned	virulent	700_0	unknown
NODE_48_length_8189_cov_6.120851	23.3118	-26.5148	7.9771	-3.19851	0.0013814	0.00878973	Caudovirales	Unassigned	virulent	618_0	unknown
NODE_48_length_10130_cov_10.639504	51.2944	26.6491	8.02496	3.19616	0.00139269	0.00882599	Caudovirales	Siphoviridae	virulent	415_0	unknown
NODE_7_length_18333_cov_15.943703	71.3711	26.6478	8.0311	3.19356	0.00140531	0.00887032	Unassigned	Unassigned	virulent	632_0	unknown
NODE_32_length_3369_cov_4.081473	20.7028	26.5672	8.02278	3.18682	0.00143845	0.00903228	Caudovirales	Siphoviridae	virulent	Outlier	unknown
NODE_82_length_4416_cov_5.347627	16.546	26.5947	8.03341	3.18603	0.00144242	0.00903228	Unassigned	Unassigned	lysogenic	629_0	Bacteroides
NODE_81_length_4464_cov_3.931504	17.2174	26.614	8.04976	3.18196	0.00146284	0.00911449	Unassigned	Unassigned	virulent	154_0	unknown
NODE_3_length_14761_cov_167.794166	91.2514	24.2244	7.30072	3.18111	0.0014671	0.00911449	Caudovirales	Myoviridae	virulent	700_0	unknown
NODE_15_length_14624_cov_6.743153	42.4565	26.4686	8.03116	3.17122	0.001518	0.00936856	Unassigned	Unassigned	virulent	630_0	unknown
NODE_40_length_9783_cov_9.236534	46.1751	26.4727	8.03335	3.17086	0.00151987	0.00936856	Caudovirales	Myoviridae	virulent	Overlap	Bacteroides
NODE_95_length_4786_cov_8.697527	32.3309	26.4411	8.0316	3.16762	0.00153691	0.00943672	Caudovirales	Siphoviridae	virulent	Outlier	Bacteroides
NODE_34_length_21475_cov_7.183427	16.0801	26.4414	8.04977	3.16052	0.00157489	0.00963174	Caudovirales	Siphoviridae	virulent	646_0	unknown
NODE_13_length_15441_cov_10.318991	117.917	22.0728	6.66986	3.15941	0.00158088	0.00963174	Unassigned	Unassigned	virulent	Outlier	unknown
NODE_27_length_6253_cov_12.346241	134.376	22.169	6.7171	3.15152	0.00162425	0.00985796	no_order_Microviridae	Microviridae	virulent	536_0	Bacteroides
NODE_14_length_24512_cov_13.555424	35.8291	26.3351	8.04309	3.14992	0.00163314	0.00987391	Unassigned	Unassigned	virulent	567_0	Parabacteroides
NODE_28_length_3588_cov_3.508067	14.7895	26.3399	8.04977	3.14791	0.00164444	0.00990432	Caudovirales	Unassigned	virulent	671_0	unknown
